# Supplementary material for: Current sampling and sequencing biases of Lassa mammarenavirus limit inference from phylogeography and molecular epidemiology in Lassa fever endemic regions
Source: PLOS Glob Public Health. 2023 Nov 8;3(11):e0002159. doi: 10.1371/journal.pgph.0002159 (PMC10631635; doi:10.1371/journal.pgph.0002159)
Supplement: S1 Data — This dataset includes available data about host, country, region, year, sequence length, genome segment (L or S) and predicted MRCA. (XLSX) [file pgph.0002159.s003.xlsx]

## Sheet: all_sequences
accession_lassa	host	country	region	year	gene	nuc_length	dataset	Phylogenetics	MRCA
7ELA_C	NULL	NULL	NA	NA	NULL	19	S segment	too short
KF926390.1	Homo sapiens	Sierra Leone	NA	1977	NULL	912	S segment	too short
MW004547.1	Cavia porcellus (guinea pig)	NULL	NA	2011	c("NP", "GP")	3416	S segment	long ambiguity region
MW004546.1	Cavia porcellus (guinea pig)	NULL	NA	2011	NULL	7265	L protein	long ambiguity region
MW039391.1	Mastomys natalensis	Sierra Leone	Yakaji	2014	c("GPC", "NP")	3368	S segment	included	1909
MW039390.1	Mastomys natalensis	Sierra Leone	Yakaji	2014	c("GPC", "NP")	3298	S segment	included	1928
MW039389.1	Mastomys natalensis	Sierra Leone	Yakaji	2014	c("GPC", "NP")	3368	S segment	long ambiguity region
MW039388.1	Mastomys natalensis	Sierra Leone	Nyandeyama	2014	c("GPC", "NP")	3368	S segment	long ambiguity region
MT861994.1	Homo sapiens	Guinea	Kissidougou	2019	c("GPC", "NP")	3401	S segment	included	1895
MT861993.1	Homo sapiens	Guinea	Kissidougou	2019	c("Z", "L")	6833	L protein	included	1871
MT248264.1	Homo sapiens	Benin	NA	2016	GPC	890	S segment	too short
MT248263.1	Homo sapiens	Benin	NA	2016	GPC	886	S segment	too short
MT248262.1	Homo sapiens	Benin	NA	2016	GPC	935	S segment	too short
MT199235.1	Homo sapiens	Benin	NA	2016	c("L", "Z")	7289	L protein	included	1999
MT199234.1	Homo sapiens	Benin	NA	2014	c("L", "Z")	7204	L protein	included	2012
MT199233.1	Homo sapiens	Benin	NA	2014	c("L", "Z")	7286	L protein	included	2012
MT199232.1	Homo sapiens	Benin	NA	2016	c("L", "Z")	7238	L protein	included	1998
MT199231.1	Homo sapiens	Benin	NA	2016	c("L", "Z")	7286	L protein	included	1997
MT199230.1	Homo sapiens	Benin	NA	2016	c("L", "Z")	7286	L protein	included	2014
MT199229.1	Homo sapiens	Benin	NA	2016	c("L", "Z")	7286	L protein	included	2014
MT199228.1	Homo sapiens	Benin	NA	2016	c("L", "Z")	7286	L protein	included	2001
MT199227.1	Homo sapiens	Benin	NA	2016	c("L", "Z")	7286	L protein	included	1997
MT199226.1	Homo sapiens	Benin	NA	2016	c("L", "Z")	7286	L protein	included	1989
MT193288.1	Homo sapiens	Benin	NA	2016	c("GPC", "NP")	3396	S segment	included	2015
MT193287.1	Homo sapiens	Benin	NA	2016	c("GPC", "NP")	3366	S segment	long ambiguity region
MT193286.1	Homo sapiens	Benin	NA	2016	c("GPC", "NP")	3385	S segment	included	2015
MT193285.1	Homo sapiens	Benin	NA	2014	c("GPC", "NP")	3385	S segment	included	2014
MT193284.1	Homo sapiens	Benin	NA	2014	c("GPC", "NP")	3385	S segment	included	2014
MT193283.1	Homo sapiens	Benin	NA	2016	c("GPC", "NP")	3396	S segment	included	2001
MT193282.1	Homo sapiens	Benin	NA	2016	c("GPC", "NP")	3384	S segment	included	2001
MT193281.1	Homo sapiens	Benin	NA	2016	c("GPC", "NP")	3384	S segment	included	2016
MT193280.1	Homo sapiens	Benin	NA	2016	c("GPC", "NP")	3384	S segment	included	2016
MT193279.1	Homo sapiens	Benin	NA	2016	c("GPC", "NP")	3384	S segment	included	2007
MT193278.1	Homo sapiens	Benin	NA	2016	c("GPC", "NP")	3384	S segment	included	2001
MT193277.1	Homo sapiens	Benin	NA	2016	c("GPC", "NP")	3384	S segment	included	1995
MT119640.1	Mastomys natalensis	Guinea	Yarawalia	2016	NULL	735	S segment	too short
MT119639.1	Mastomys natalensis	Guinea	Yarawalia	2016	NULL	735	S segment	too short
MT119638.1	Mastomys natalensis	Guinea	Yarawalia	2016	NULL	735	S segment	too short
MT119637.1	Mastomys natalensis	Guinea	Yarawalia	2015	NULL	735	S segment	too short
MT119636.1	Mastomys natalensis	Guinea	Yarawalia	2015	NULL	735	S segment	too short
MT119635.1	Mastomys natalensis	Guinea	Yarawalia	2014	NULL	735	S segment	too short
MT119634.1	Mastomys natalensis	Guinea	Yarawalia	2014	NULL	735	S segment	too short
MT119633.1	Mastomys natalensis	Guinea	Yarawalia	2013	NULL	735	S segment	too short
MT119632.1	Mastomys natalensis	Guinea	Yarawalia	2013	NULL	708	S segment	too short
MT119631.1	Mastomys natalensis	Guinea	Sonkonia	2016	NULL	735	S segment	too short
MT119630.1	Mastomys natalensis	Guinea	Sonkonia	2016	NULL	735	S segment	too short
MT119629.1	Mastomys natalensis	Guinea	Sonkonia	2016	NULL	735	S segment	too short
MT119628.1	Mastomys natalensis	Guinea	Sonkonia	2016	NULL	735	S segment	too short
MT119627.1	Mastomys natalensis	Guinea	Sonkonia	2015	NULL	735	S segment	too short
MT119626.1	Mastomys natalensis	Guinea	Sonkonia	2015	NULL	735	S segment	too short
MT119625.1	Mastomys natalensis	Guinea	Sonkonia	2015	NULL	735	S segment	too short
MT119624.1	Mastomys natalensis	Guinea	Sonkonia	2015	NULL	735	S segment	too short
MT119623.1	Mastomys natalensis	Guinea	Sonkonia	2015	NULL	735	S segment	too short
MT119622.1	Mastomys natalensis	Guinea	Sonkonia	2014	NULL	724	S segment	too short
MT119621.1	Mastomys natalensis	Guinea	Sonkonia	2014	NULL	735	S segment	too short
MT119620.1	Mastomys natalensis	Guinea	Sonkonia	2013	NULL	628	S segment	too short
MT119619.1	Mastomys natalensis	Guinea	Sokourala	2017	NULL	735	S segment	too short
MT119618.1	Mastomys natalensis	Guinea	Sokourala	2017	NULL	735	S segment	too short
MT119617.1	Mastomys natalensis	Guinea	Sokourala	2017	NULL	735	S segment	too short
MT119616.1	Mastomys natalensis	Guinea	Sokourala	2014	NULL	735	S segment	too short
MT119615.1	Mastomys natalensis	Guinea	Sokourala	2014	NULL	735	S segment	too short
MT119614.1	Mastomys natalensis	Guinea	Sokourala	2014	NULL	693	S segment	too short
MT119613.1	Mastomys natalensis	Guinea	Sokourala	2014	NULL	735	S segment	too short
MT119612.1	Mastomys natalensis	Guinea	Sokourala	2014	NULL	735	S segment	too short
MT119611.1	Mastomys natalensis	Guinea	Sokourala	2014	NULL	735	S segment	too short
MT119610.1	Mastomys natalensis	Guinea	Sokourala	2014	NULL	735	S segment	too short
MT119609.1	Mastomys natalensis	Guinea	Sokourala	2014	NULL	735	S segment	too short
MT119608.1	Mastomys natalensis	Guinea	Sokourala	2014	NULL	732	S segment	too short
MT119607.1	Mastomys natalensis	Guinea	Sokourala	2013	NULL	735	S segment	too short
MT119606.1	Mastomys natalensis	Guinea	Sokourala	2013	NULL	735	S segment	too short
MT119605.1	Mastomys natalensis	Guinea	Damania	2016	NULL	735	S segment	too short
MT119604.1	Mastomys natalensis	Guinea	Damania	2016	NULL	735	S segment	too short
MT119603.1	Mastomys natalensis	Guinea	Damania	2016	NULL	735	S segment	too short
MT119602.1	Mastomys natalensis	Guinea	Damania	2016	NULL	735	S segment	too short
MT119601.1	Mastomys natalensis	Guinea	Damania	2015	NULL	711	S segment	too short
MT119600.1	Mastomys natalensis	Guinea	Damania	2015	NULL	711	S segment	too short
MT119599.1	Mastomys natalensis	Guinea	Damania	2015	NULL	735	S segment	too short
MT119598.1	Mastomys natalensis	Guinea	Damania	2015	NULL	735	S segment	too short
MT119597.1	Mastomys natalensis	Guinea	Damania	2014	NULL	711	S segment	too short
MT119596.1	Mastomys natalensis	Guinea	Damania	2014	NULL	735	S segment	too short
MT119595.1	Mastomys natalensis	Guinea	Damania	2014	NULL	735	S segment	too short
MT119594.1	Mastomys natalensis	Guinea	Damania	2014	NULL	735	S segment	too short
MT119593.1	Mastomys natalensis	Guinea	Dalafilani	2017	NULL	735	S segment	too short
MT119592.1	Mastomys natalensis	Guinea	Dalafilani	2017	NULL	735	S segment	too short
MT119591.1	Mastomys natalensis	Guinea	Dalafilani	2017	NULL	735	S segment	too short
MT119590.1	Mastomys natalensis	Guinea	Dalafilani	2017	NULL	735	S segment	too short
MT119589.1	Mastomys natalensis	Guinea	Dalafilani	2017	NULL	735	S segment	too short
MT119588.1	Mastomys natalensis	Guinea	Dalafilani	2016	NULL	735	S segment	too short
MT119587.1	Mastomys natalensis	Guinea	Dalafilani	2016	NULL	735	S segment	too short
MT119586.1	Mastomys natalensis	Guinea	Dalafilani	2016	NULL	735	S segment	too short
MT119585.1	Mastomys natalensis	Guinea	Dalafilani	2016	NULL	735	S segment	too short
MT119584.1	Mastomys natalensis	Guinea	Dalafilani	2016	NULL	735	S segment	too short
MT119583.1	Mastomys natalensis	Guinea	Dalafilani	2016	NULL	735	S segment	too short
MT119582.1	Mastomys natalensis	Guinea	Dalafilani	2016	NULL	735	S segment	too short
MT119581.1	Mastomys natalensis	Guinea	Dalafilani	2016	NULL	735	S segment	too short
MT119580.1	Mastomys natalensis	Guinea	Dalafilani	2014	NULL	735	S segment	too short
MT119579.1	Mastomys natalensis	Guinea	Dalafilani	2014	NULL	735	S segment	too short
MT119578.1	Mastomys natalensis	Guinea	Dalafilani	2014	NULL	735	S segment	too short
MT119577.1	Mastomys natalensis	Guinea	Dalafilani	2013	NULL	735	S segment	too short
MT119576.1	Mastomys natalensis	Guinea	Dalafilani	2013	NULL	735	S segment	too short
MT119575.1	Mastomys natalensis	Guinea	Brissa	2016	NULL	735	S segment	too short
MT119574.1	Mastomys natalensis	Guinea	Brissa	2016	NULL	735	S segment	too short
MT119573.1	Mastomys natalensis	Guinea	Brissa	2016	NULL	735	S segment	too short
MT119572.1	Mastomys natalensis	Guinea	Brissa	2016	NULL	735	S segment	too short
MT119571.1	Mastomys natalensis	Guinea	Brissa	2016	NULL	735	S segment	too short
MT119570.1	Mastomys natalensis	Guinea	Brissa	2016	NULL	735	S segment	too short
MT119569.1	Mastomys natalensis	Guinea	Brissa	2016	NULL	735	S segment	too short
MT119568.1	Mastomys natalensis	Guinea	Brissa	2016	NULL	735	S segment	too short
MT119567.1	Mastomys natalensis	Guinea	Brissa	2016	NULL	735	S segment	too short
MT119566.1	Mastomys natalensis	Guinea	Brissa	2016	NULL	735	S segment	too short
MT119565.1	Mastomys natalensis	Guinea	Brissa	2015	NULL	735	S segment	too short
MT119564.1	Mastomys natalensis	Guinea	Brissa	2015	NULL	735	S segment	too short
MT119563.1	Mastomys natalensis	Guinea	Brissa	2015	NULL	735	S segment	too short
MT119562.1	Mastomys natalensis	Guinea	Brissa	2015	NULL	735	S segment	too short
MT119561.1	Mastomys natalensis	Guinea	Brissa	2015	NULL	735	S segment	too short
MT119560.1	Mastomys natalensis	Guinea	Brissa	2015	NULL	735	S segment	too short
MT119559.1	Mastomys natalensis	Guinea	Brissa	2015	NULL	735	S segment	too short
MT119558.1	Mastomys natalensis	Guinea	Brissa	2015	NULL	735	S segment	too short
MT119557.1	Mastomys natalensis	Guinea	Brissa	2015	NULL	735	S segment	too short
MT119556.1	Mastomys natalensis	Guinea	Yarawalia	2016	NULL	861	S segment	too short
MT119555.1	Mastomys natalensis	Guinea	Yarawalia	2016	NULL	888	S segment	too short
MT119554.1	Mastomys natalensis	Guinea	Yarawalia	2016	NULL	888	S segment	too short
MT119553.1	Mastomys natalensis	Guinea	Yarawalia	2015	NULL	888	S segment	too short
MT119552.1	Mastomys natalensis	Guinea	Yarawalia	2015	NULL	888	S segment	too short
MT119551.1	Mastomys natalensis	Guinea	Yarawalia	2014	NULL	888	S segment	too short
MT119550.1	Mastomys natalensis	Guinea	Yarawalia	2014	NULL	888	S segment	too short
MT119549.1	Mastomys natalensis	Guinea	Yarawalia	2013	NULL	888	S segment	too short
MT119548.1	Mastomys natalensis	Guinea	Yarawalia	2013	NULL	888	S segment	too short
MT119547.1	Mastomys natalensis	Guinea	Yarawalia	2013	NULL	888	S segment	too short
MT119546.1	Mastomys natalensis	Guinea	Sonkonia	2016	NULL	888	S segment	too short
MT119545.1	Mastomys natalensis	Guinea	Sonkonia	2016	NULL	879	S segment	too short
MT119544.1	Mastomys natalensis	Guinea	Sonkonia	2016	NULL	888	S segment	too short
MT119543.1	Mastomys natalensis	Guinea	Sonkonia	2016	NULL	257	S segment	too short
MT119542.1	Mastomys natalensis	Guinea	Sonkonia	2015	NULL	878	S segment	too short
MT119541.1	Mastomys natalensis	Guinea	Sonkonia	2015	NULL	879	S segment	too short
MT119540.1	Mastomys natalensis	Guinea	Sonkonia	2015	NULL	875	S segment	too short
MT119539.1	Mastomys natalensis	Guinea	Sonkonia	2015	NULL	878	S segment	too short
MT119538.1	Mastomys natalensis	Guinea	Sonkonia	2015	NULL	878	S segment	too short
MT119537.1	Mastomys natalensis	Guinea	Sonkonia	2014	NULL	888	S segment	too short
MT119536.1	Mastomys natalensis	Guinea	Sonkonia	2014	NULL	888	S segment	too short
MT119535.1	Mastomys natalensis	Guinea	Sonkonia	2013	NULL	215	S segment	too short
MT119534.1	Mastomys natalensis	Guinea	Sokourala	2017	NULL	888	S segment	too short
MT119533.1	Mastomys natalensis	Guinea	Sokourala	2017	NULL	888	S segment	too short
MT119532.1	Mastomys natalensis	Guinea	Sokourala	2017	NULL	257	S segment	too short
MT119531.1	Mastomys natalensis	Guinea	Sokourala	2014	NULL	888	S segment	too short
MT119530.1	Mastomys natalensis	Guinea	Sokourala	2014	NULL	888	S segment	too short
MT119529.1	Mastomys natalensis	Guinea	Sokourala	2014	NULL	888	S segment	too short
MT119528.1	Mastomys natalensis	Guinea	Sokourala	2014	NULL	874	S segment	too short
MT119527.1	Mastomys natalensis	Guinea	Sokourala	2014	NULL	888	S segment	too short
MT119526.1	Mastomys natalensis	Guinea	Sokourala	2014	NULL	888	S segment	too short
MT119525.1	Mastomys natalensis	Guinea	Sokourala	2014	NULL	888	S segment	too short
MT119524.1	Mastomys natalensis	Guinea	Sokourala	2014	NULL	888	S segment	too short
MT119523.1	Mastomys natalensis	Guinea	Sokourala	2014	NULL	888	S segment	too short
MT119522.1	Mastomys natalensis	Guinea	Sokourala	2013	NULL	888	S segment	too short
MT119521.1	Mastomys natalensis	Guinea	Sokourala	2013	NULL	888	S segment	too short
MT119520.1	Mastomys natalensis	Guinea	Damania	2016	NULL	888	S segment	too short
MT119519.1	Mastomys natalensis	Guinea	Damania	2016	NULL	888	S segment	too short
MT119518.1	Mastomys natalensis	Guinea	Damania	2016	NULL	888	S segment	too short
MT119517.1	Mastomys natalensis	Guinea	Damania	2016	NULL	888	S segment	too short
MT119516.1	Mastomys natalensis	Guinea	Damania	2015	NULL	888	S segment	too short
MT119515.1	Mastomys natalensis	Guinea	Damania	2015	NULL	888	S segment	too short
MT119514.1	Mastomys natalensis	Guinea	Damania	2015	NULL	888	S segment	too short
MT119513.1	Mastomys natalensis	Guinea	Damania	2015	NULL	888	S segment	too short
MT119512.1	Mastomys natalensis	Guinea	Damania	2015	NULL	888	S segment	too short
MT119511.1	Mastomys natalensis	Guinea	Damania	2014	NULL	888	S segment	too short
MT119510.1	Mastomys natalensis	Guinea	Damania	2014	NULL	888	S segment	too short
MT119509.1	Mastomys natalensis	Guinea	Damania	2014	NULL	888	S segment	too short
MT119508.1	Mastomys natalensis	Guinea	Damania	2014	NULL	888	S segment	too short
MT119507.1	Mastomys natalensis	Guinea	Damania	2014	NULL	888	S segment	too short
MT119506.1	Mastomys natalensis	Guinea	Damania	2014	NULL	888	S segment	too short
MT119505.1	Mastomys natalensis	Guinea	Damania	2013	NULL	888	S segment	too short
MT119504.1	Mastomys natalensis	Guinea	Damania	2013	NULL	888	S segment	too short
MT119503.1	Mastomys natalensis	Guinea	Damania	2013	NULL	888	S segment	too short
MT119502.1	Mastomys natalensis	Guinea	Damania	2013	NULL	223	S segment	too short
MT119501.1	Mastomys natalensis	Guinea	Dalafilani	2017	NULL	888	S segment	too short
MT119500.1	Mastomys natalensis	Guinea	Dalafilani	2017	NULL	888	S segment	too short
MT119499.1	Mastomys natalensis	Guinea	Dalafilani	2017	NULL	888	S segment	too short
MT119498.1	Mastomys natalensis	Guinea	Dalafilani	2017	NULL	888	S segment	too short
MT119497.1	Mastomys natalensis	Guinea	Dalafilani	2017	NULL	888	S segment	too short
MT119496.1	Mastomys natalensis	Guinea	Dalafilani	2016	NULL	878	S segment	too short
MT119495.1	Mastomys natalensis	Guinea	Dalafilani	2016	NULL	878	S segment	too short
MT119494.1	Mastomys natalensis	Guinea	Dalafilani	2016	NULL	888	S segment	too short
MT119493.1	Mastomys natalensis	Guinea	Dalafilani	2016	NULL	888	S segment	too short
MT119492.1	Mastomys natalensis	Guinea	Dalafilani	2016	NULL	888	S segment	too short
MT119491.1	Mastomys natalensis	Guinea	Dalafilani	2016	NULL	888	S segment	too short
MT119490.1	Mastomys natalensis	Guinea	Dalafilani	2016	NULL	888	S segment	too short
MT119489.1	Mastomys natalensis	Guinea	Dalafilani	2016	NULL	888	S segment	too short
MT119488.1	Mastomys natalensis	Guinea	Dalafilani	2015	NULL	888	S segment	too short
MT119487.1	Mastomys natalensis	Guinea	Dalafilani	2014	NULL	888	S segment	too short
MT119486.1	Mastomys natalensis	Guinea	Dalafilani	2014	NULL	888	S segment	too short
MT119485.1	Mastomys natalensis	Guinea	Dalafilani	2014	NULL	888	S segment	too short
MT119484.1	Mastomys natalensis	Guinea	Dalafilani	2013	NULL	888	S segment	too short
MT119483.1	Mastomys natalensis	Guinea	Dalafilani	2013	NULL	888	S segment	too short
MT119482.1	Mastomys natalensis	Guinea	Dalafilani	2013	NULL	888	S segment	too short
MT119481.1	Mastomys natalensis	Guinea	Brissa	2016	NULL	888	S segment	too short
MT119480.1	Mastomys natalensis	Guinea	Brissa	2016	NULL	888	S segment	too short
MT119479.1	Mastomys natalensis	Guinea	Brissa	2016	NULL	888	S segment	too short
MT119478.1	Mastomys natalensis	Guinea	Brissa	2016	NULL	888	S segment	too short
MT119477.1	Mastomys natalensis	Guinea	Brissa	2016	NULL	888	S segment	too short
MT119476.1	Mastomys natalensis	Guinea	Brissa	2016	NULL	888	S segment	too short
MT119475.1	Mastomys natalensis	Guinea	Brissa	2016	NULL	888	S segment	too short
MT119474.1	Mastomys natalensis	Guinea	Brissa	2016	NULL	888	S segment	too short
MT119473.1	Mastomys natalensis	Guinea	Brissa	2016	NULL	888	S segment	too short
MT119472.1	Mastomys natalensis	Guinea	Brissa	2016	NULL	888	S segment	too short
MT119471.1	Mastomys natalensis	Guinea	Brissa	2015	NULL	888	S segment	too short
MT119470.1	Mastomys natalensis	Guinea	Brissa	2015	NULL	888	S segment	too short
MT119469.1	Mastomys natalensis	Guinea	Brissa	2015	NULL	888	S segment	too short
MT119468.1	Mastomys natalensis	Guinea	Brissa	2015	NULL	888	S segment	too short
MT119467.1	Mastomys natalensis	Guinea	Brissa	2015	NULL	888	S segment	too short
MT119466.1	Mastomys natalensis	Guinea	Brissa	2015	NULL	888	S segment	too short
MT119465.1	Mastomys natalensis	Guinea	Brissa	2015	NULL	888	S segment	too short
MT119464.1	Mastomys natalensis	Guinea	Brissa	2015	NULL	888	S segment	too short
MT119463.1	Mastomys natalensis	Guinea	Brissa	2015	NULL	888	S segment	too short
MT119462.1	Mastomys natalensis	Guinea	Brissa	2015	NULL	251	S segment	too short
MH028401.1	Mus baoulei	Benin	Worogui	2017	NULL	1651	S segment	too short
MH028400.1	Mus baoulei	Benin	Worogui	2017	NULL	1573	S segment	too short
MH028399.1	Mus baoulei	Benin	Odo-akaba	2017	NULL	1651	S segment	too short
MH028398.1	Mus baoulei	Benin	Worogui	2017	NULL	1405	S segment	too short
MH028397.1	Mus baoulei	Benin	Worogui	2017	NULL	1397	S segment	too short
MH028396.1	Mus baoulei	Benin	Odo-akaba	2017	NULL	1405	S segment	too short
MT001770.1	Mastomys natalensis	Nigeria	Ekpoma	2016	NULL	708	S segment	too short
MT001769.1	Mastomys natalensis	Nigeria	Ekpoma	2016	NULL	709	S segment	too short
MT001768.1	Mastomys natalensis	Nigeria	Ekpoma	2016	NULL	707	S segment	too short
MT001767.1	Mastomys natalensis	Nigeria	Ekpoma	2016	NULL	709	S segment	too short
MT001766.1	Mastomys natalensis	Nigeria	Ekpoma	2016	NULL	709	S segment	too short
MT001765.1	Mastomys natalensis	Nigeria	Ekpoma	2015	NULL	709	S segment	too short
MT001764.1	Mastomys natalensis	Nigeria	Ekpoma	2015	NULL	709	S segment	too short
MT001763.1	Mastomys natalensis	Nigeria	Ekpoma	2015	NULL	709	S segment	too short
MT001762.1	Mastomys natalensis	Nigeria	Ekpoma	2015	NULL	709	S segment	too short
MT001761.1	Mastomys natalensis	Nigeria	Ekpoma	2015	NULL	709	S segment	too short
MT001760.1	Mastomys natalensis	Nigeria	Ekpoma	2015	NULL	709	S segment	too short
MT001759.1	Mastomys natalensis	Nigeria	Ekpoma	2014	NULL	709	S segment	too short
MT001758.1	Mastomys natalensis	Nigeria	Ekpoma	2014	NULL	709	S segment	too short
MT001757.1	Mastomys natalensis	Nigeria	Ekpoma	2016	NULL	885	S segment	too short
MT001756.1	Mastomys natalensis	Nigeria	Ekpoma	2016	NULL	888	S segment	too short
MT001755.1	Mastomys natalensis	Nigeria	Ekpoma	2016	NULL	888	S segment	too short
MT001754.1	Mastomys natalensis	Nigeria	Ekpoma	2016	NULL	884	S segment	too short
MT001753.1	Mastomys natalensis	Nigeria	Ekpoma	2016	NULL	885	S segment	too short
MT001752.1	Mastomys natalensis	Nigeria	Ekpoma	2015	NULL	885	S segment	too short
MT001751.1	Mastomys natalensis	Nigeria	Ekpoma	2015	NULL	885	S segment	too short
MT001750.1	Mastomys natalensis	Nigeria	Ekpoma	2015	NULL	885	S segment	too short
MT001749.1	Mastomys natalensis	Nigeria	Ekpoma	2015	NULL	885	S segment	too short
MT001748.1	Mastomys natalensis	Nigeria	Ekpoma	2015	NULL	885	S segment	too short
MT001747.1	Mastomys natalensis	Nigeria	Ekpoma	2015	NULL	885	S segment	too short
MT001746.1	Mastomys natalensis	Nigeria	Ekpoma	2014	NULL	881	S segment	too short
MT001745.1	Mastomys natalensis	Nigeria	Ekpoma	2014	NULL	885	S segment	too short
MN123709.1	Mastomys natalensis	Nigeria	Ekpoma	2012	NULL	709	S segment	too short
MN123708.1	Mastomys natalensis	Nigeria	Ekpoma	2012	NULL	709	S segment	too short
MN123707.1	Mastomys natalensis	Nigeria	Ekpoma	2012	NULL	709	S segment	too short
MN123706.1	Mastomys natalensis	Nigeria	Ekpoma	2012	NULL	709	S segment	too short
MN123705.1	Mastomys natalensis	Nigeria	Ekpoma	2012	NULL	709	S segment	too short
MN123704.1	Mastomys natalensis	Nigeria	Ekpoma	2012	NULL	709	S segment	too short
MN123703.1	Mastomys natalensis	Nigeria	Ekpoma	2012	NULL	707	S segment	too short
MN123702.1	Mastomys natalensis	Nigeria	Ekpoma	2012	NULL	709	S segment	too short
MN123701.1	Mastomys natalensis	Nigeria	Ekpoma	2012	NULL	709	S segment	too short
MN123700.1	Mastomys natalensis	Nigeria	Eguare-Egoro	2011	NULL	702	S segment	too short
MN123699.1	Mastomys natalensis	Nigeria	Eguare-Egoro	2011	NULL	705	S segment	too short
MN123698.1	Mastomys natalensis	Nigeria	Eguare-Egoro	2011	NULL	705	S segment	too short
MN123697.1	Mastomys natalensis	Nigeria	Eguare-Egoro	2011	NULL	709	S segment	too short
MN123696.1	Mastomys natalensis	Guinea	Yarawalia	2013	NULL	888	S segment	too short
MN123695.1	Mastomys natalensis	Guinea	Yarawalia	2013	NULL	888	S segment	too short
MN123694.1	Mastomys natalensis	Guinea	Yarawalia	2013	NULL	888	S segment	too short
MN123693.1	Mastomys natalensis	Guinea	Yarawalia	2013	NULL	888	S segment	too short
MN123692.1	Mastomys natalensis	Guinea	Yarawalia	2013	NULL	888	S segment	too short
MN123691.1	Mastomys natalensis	Guinea	Sonkonia	2014	NULL	888	S segment	too short
MN123690.1	Mastomys natalensis	Guinea	Sonkonia	2014	NULL	888	S segment	too short
MN123689.1	Mastomys natalensis	Guinea	Sokourala	2014	NULL	888	S segment	too short
MN123688.1	Mastomys natalensis	Guinea	Sokourala	2014	NULL	870	S segment	too short
MN123687.1	Mastomys natalensis	Guinea	Sokourala	2014	NULL	888	S segment	too short
MN123686.1	Mastomys natalensis	Guinea	Sokourala	2014	NULL	888	S segment	too short
MN123685.1	Mastomys natalensis	Guinea	Sokourala	2014	NULL	888	S segment	too short
MN123684.1	Mastomys natalensis	Guinea	Sokourala	2013	NULL	888	S segment	too short
MN123683.1	Mastomys natalensis	Guinea	Sokourala	2013	NULL	888	S segment	too short
MN123682.1	Mastomys natalensis	Guinea	Sokourala	2013	NULL	888	S segment	too short
MN123681.1	Mastomys natalensis	Guinea	Sokourala	2013	NULL	888	S segment	too short
MN123680.1	Mastomys natalensis	Guinea	Sokourala	2013	NULL	888	S segment	too short
MN123679.1	Mastomys natalensis	Guinea	Silimi	2013	NULL	888	S segment	too short
MN123678.1	Mastomys natalensis	Guinea	Safrani	2013	NULL	888	S segment	too short
MN123677.1	Mastomys natalensis	Guinea	Khoria	2013	NULL	888	S segment	too short
MN123676.1	Mastomys natalensis	Guinea	Khoria	2013	NULL	888	S segment	too short
MN123675.1	Mastomys natalensis	Guinea	Khoria	2013	NULL	888	S segment	too short
MN123674.1	Mastomys natalensis	Guinea	Damania	2014	NULL	888	S segment	too short
MN123673.1	Mastomys natalensis	Guinea	Damania	2014	NULL	888	S segment	too short
MN123672.1	Mastomys natalensis	Guinea	Damania	2014	NULL	888	S segment	too short
MN123671.1	Mastomys natalensis	Guinea	Damania	2014	NULL	888	S segment	too short
MN123670.1	Mastomys natalensis	Guinea	Damania	2013	NULL	888	S segment	too short
MN123669.1	Mastomys natalensis	Guinea	Damania	2013	NULL	888	S segment	too short
MN123668.1	Mastomys natalensis	Guinea	Damania	2013	NULL	888	S segment	too short
MN123667.1	Mastomys natalensis	Guinea	Damania	2013	NULL	888	S segment	too short
MN123666.1	Mastomys natalensis	Guinea	Damania	2013	NULL	888	S segment	too short
MN123665.1	Mastomys natalensis	Guinea	Damania	2013	NULL	888	S segment	too short
MN123664.1	Mastomys natalensis	Guinea	Dalafilani	2014	NULL	888	S segment	too short
MN123663.1	Mastomys natalensis	Guinea	Dalafilani	2013	NULL	888	S segment	too short
MN123662.1	Mastomys natalensis	Guinea	Dalafilani	2013	NULL	888	S segment	too short
MN123661.1	Mastomys natalensis	Guinea	Dalafilani	2013	NULL	888	S segment	too short
MN123660.1	Mastomys natalensis	Guinea	Dalafilani	2013	NULL	888	S segment	too short
MN123659.1	Mastomys natalensis	Guinea	Dalafilani	2013	NULL	888	S segment	too short
MN123658.1	Mastomys natalensis	Guinea	Brissa	2013	NULL	888	S segment	too short
MN123657.1	Mastomys natalensis	Guinea	Brissa	2013	NULL	888	S segment	too short
MN123656.1	Mastomys natalensis	Guinea	Denguedou	2005	NULL	900	S segment	too short
MN123655.1	Mastomys natalensis	Guinea	Denguedou	2005	NULL	900	S segment	too short
MN123654.1	Mastomys natalensis	Guinea	Denguedou	2005	NULL	889	S segment	too short
MN123653.1	Mastomys natalensis	Guinea	Denguedou	2005	NULL	889	S segment	too short
MN123652.1	Mastomys natalensis	Guinea	Denguedou	2005	NULL	889	S segment	too short
MN123651.1	Mastomys natalensis	Guinea	Denguedou	2005	NULL	889	S segment	too short
MK978785.1	Homo sapiens	Cote d'Ivoire	NA	2015	L	378	L protein	too short
MK978784.1	Homo sapiens	Cote d'Ivoire	NA	2015	GPC	264	S segment	too short
MK656441.1	Mastomys	Cote d'Ivoire	NA	2015	z	285	L protein	too short
MK656440.1	Mastomys	Cote d'Ivoire	NA	2015	z	257	L protein	too short
MK656439.1	Mastomys	Cote d'Ivoire	NA	2015	np	1707	S segment	too short
MK656438.1	Mastomys	Cote d'Ivoire	NA	2015	np	1707	S segment	too short
MK656437.1	Mastomys	Cote d'Ivoire	NA	2015	np	1707	S segment	too short
MK656436.1	Mastomys	Cote d'Ivoire	NA	2015	np	1707	S segment	too short
MK656435.1	Mastomys	Cote d'Ivoire	NA	2015	np	1707	S segment	too short
MK656434.1	Mastomys	Cote d'Ivoire	NA	2013	np	1707	S segment	too short
MK656433.1	Mastomys	Cote d'Ivoire	NA	2013	np	1707	S segment	too short
MK656432.1	Mastomys	Cote d'Ivoire	NA	2013	np	1707	S segment	too short
MK656431.1	Mastomys	Cote d'Ivoire	NA	2015	np	1707	S segment	too short
MK656430.1	Mastomys	Cote d'Ivoire	NA	2015	np	1707	S segment	too short
MK656429.1	Mastomys	Cote d'Ivoire	NA	2015	np	1707	S segment	too short
MK656428.1	Mastomys	Cote d'Ivoire	NA	2015	np	1707	S segment	too short
MK656427.1	Mastomys	Cote d'Ivoire	NA	2015	np	1707	S segment	too short
MK656426.1	Mastomys	Cote d'Ivoire	NA	2015	gpc	1473	S segment	too short
MK656425.1	Mastomys	Cote d'Ivoire	NA	2015	gpc	1473	S segment	too short
MK656424.1	Mastomys	Cote d'Ivoire	NA	2015	gpc	1428	S segment	too short
MK656423.1	Mastomys	Cote d'Ivoire	NA	2015	gpc	1428	S segment	too short
MK656422.1	Mastomys	Cote d'Ivoire	NA	2015	gpc	1419	S segment	too short
MK656421.1	Mastomys	Cote d'Ivoire	NA	2013	gpc	1473	S segment	too short
MK656420.1	Mastomys	Cote d'Ivoire	NA	2013	gpc	1473	S segment	too short
MK656419.1	Mastomys	Cote d'Ivoire	NA	2013	gpc	1473	S segment	too short
MK656418.1	Mastomys	Cote d'Ivoire	NA	2015	gpc	1473	S segment	too short
MK656417.1	Mastomys	Cote d'Ivoire	NA	2015	gpc	1419	S segment	too short
MK656416.1	Mastomys	Cote d'Ivoire	NA	2015	gpc	1473	S segment	too short
MK656415.1	Mastomys	Cote d'Ivoire	NA	2015	gpc	1419	S segment	too short
MK656414.1	Mastomys	Cote d'Ivoire	NA	2015	gpc	1473	S segment	too short
MK656413.1	Mastomys	Cote d'Ivoire	NA	2015	z	294	L protein	too short
MK656412.1	Mastomys	Cote d'Ivoire	NA	2015	z	297	L protein	too short
MK656411.1	Mastomys	Cote d'Ivoire	NA	2015	z	297	L protein	too short
MK656410.1	Mastomys	Cote d'Ivoire	NA	2013	z	279	L protein	too short
MK656409.1	Mastomys	Cote d'Ivoire	NA	2013	z	243	L protein	too short
MK656408.1	Mastomys	Cote d'Ivoire	NA	2013	z	267	L protein	too short
MK656407.1	Mastomys	Cote d'Ivoire	NA	2015	z	288	L protein	too short
MK656406.1	Mastomys	Cote d'Ivoire	NA	2015	z	291	L protein	too short
MK656405.1	Mastomys	Cote d'Ivoire	NA	2015	z	291	L protein	too short
MK656404.1	Mastomys	Cote d'Ivoire	NA	2015	z	243	L protein	too short
MK656403.1	Mastomys	Cote d'Ivoire	NA	2015	z	291	L protein	too short
MK656402.1	Mastomys	Cote d'Ivoire	NA	2015	pol	6630	L protein	included	2008
MK656401.1	Mastomys	Cote d'Ivoire	NA	2015	pol	6621	L protein	included	2012
MK656400.1	Mastomys	Cote d'Ivoire	NA	2015	pol	6630	L protein	included	2012
MK656399.1	Mastomys	Cote d'Ivoire	NA	2015	pol	6630	L protein	included	2012
MK656398.1	Mastomys	Cote d'Ivoire	NA	2015	pol	6633	L protein	included	2010
MK656397.1	Mastomys	Cote d'Ivoire	NA	2013	pol	6633	L protein	included	2010
MK656396.1	Mastomys	Cote d'Ivoire	NA	2013	pol	6633	L protein	included	2010
MK656395.1	Mastomys	Cote d'Ivoire	NA	2013	pol	6627	L protein	included	2010
MK656394.1	Mastomys	Cote d'Ivoire	NA	2015	pol	6627	L protein	included	2012
MK656393.1	Mastomys	Cote d'Ivoire	NA	2015	pol	6624	L protein	included	2012
MK656392.1	Mastomys	Cote d'Ivoire	NA	2015	pol	6624	L protein	included	2001
MK656391.1	Mastomys	Cote d'Ivoire	NA	2015	pol	6633	L protein	included	2007
MK656390.1	Mastomys	Cote d'Ivoire	NA	2015	pol	6630	L protein	included	2010
MN275173.1	Homo sapiens	Sierra Leone	NA	2012	NULL	3401	S segment	included	2012
MN275172.1	Homo sapiens	Sierra Leone	NA	2012	NULL	7298	L protein	included	2007
MP226848.1	NULL	NULL	NA	NA	NULL	274	S segment	too short
MP226847.1	NULL	NULL	NA	NA	NULL	274	S segment	too short
MP226843.1	NULL	NULL	NA	NA	NULL	1710	S segment	too short
MP226842.1	NULL	NULL	NA	NA	NULL	3417	S segment	lack metadata
MP226840.1	NULL	NULL	NA	NA	NULL	1710	S segment	too short
MH215289.1	Homo sapiens	Liberia	Nimba	2018	NULL	3390	S segment	included	1962
MH215287.1	Homo sapiens	Liberia	Monsterrado	2018	NULL	3392	S segment	included	1955
MH215285.1	Homo sapiens	Liberia	Monsterrado	2018	NULL	3398	S segment	included	1966
MH215283.1	Homo sapiens	Liberia	Nimba	2018	NULL	3390	S segment	included	1998
MH215281.1	Homo sapiens	Liberia	Nimba	2018	NULL	3378	S segment	included	1982
MH215279.1	Homo sapiens	Liberia	Bong	2018	NULL	3392	S segment	included	1999
MH215288.1	Homo sapiens	Liberia	Nimba	2018	NULL	7236	L protein	included	1956
MH215286.1	Homo sapiens	Liberia	Monsterrado	2018	NULL	7177	L protein	included	1939
MH215284.1	Homo sapiens	Liberia	Monsterrado	2018	NULL	7279	L protein	included	1965
MH215282.1	Homo sapiens	Liberia	Nimba	2018	NULL	7260	L protein	included	1997
MH215280.1	Homo sapiens	Liberia	Nimba	2018	NULL	7258	L protein	included	1975
MH215278.1	Homo sapiens	Liberia	Bong	2018	NULL	7173	L protein	included	1997
MH732640.1	Mastomys natalensis	Guinea	N'Zerekore	2018	LASVsSgp1	887	S segment	too short
MH732639.1	Mastomys natalensis	Guinea	N'Zerekore	2018	LASVsSgp1	887	S segment	too short
MH732638.1	Mastomys natalensis	Guinea	N'Zerekore	2018	LASVsSgp1	887	S segment	too short
MH732637.1	Mastomys natalensis	Guinea	N'Zerekore	2018	LASVsSgp1	887	S segment	too short
MH732636.1	Mastomys natalensis	Guinea	N'Zerekore	2018	LASVsSgp1	887	S segment	too short
MH732635.1	Mastomys natalensis	Guinea	N'Zerekore	2018	LASVsSgp1	887	S segment	too short
MH732634.1	Mastomys natalensis	Guinea	N'Zerekore	2018	LASVsSgp1	887	S segment	too short
MH732633.1	Mastomys natalensis	Guinea	N'Zerekore	2018	LASVsSgp1	887	S segment	too short
MH732632.1	Mastomys natalensis	Guinea	N'Zerekore	2018	LASVsSgp1	887	S segment	too short
MH732631.1	Mastomys natalensis	Guinea	N'Zerekore	2018	LASVsSgp1	887	S segment	too short
MH732630.1	Mastomys natalensis	Guinea	N'Zerekore	2018	LASVsSgp1	887	S segment	too short
MH732629.1	Mastomys natalensis	Guinea	N'Zerekore	2018	LASVsSgp1	887	S segment	too short
MH732628.1	Mastomys natalensis	Guinea	N'Zerekore	2018	LASVsSgp1	887	S segment	too short
MH732627.1	Mastomys natalensis	Guinea	N'Zerekore	2018	LASVsSgp1	887	S segment	too short
MH732626.1	Mastomys natalensis	Guinea	N'Zerekore	2018	LASVsSgp1	887	S segment	too short
MH732625.1	Mastomys natalensis	Guinea	N'Zerekore	2018	LASVsSgp1	887	S segment	too short
MH732624.1	Mastomys natalensis	Guinea	N'Zerekore	2018	LASVsSgp1	887	S segment	too short
MH732623.1	Mastomys natalensis	Guinea	N'Zerekore	2018	LASVsSgp1	887	S segment	too short
MH473587.1	Homo sapiens	Mali	NA	2016	NULL	288	S segment	too short
MH473586.1	Homo sapiens	Mali	NA	2016	NULL	303	S segment	too short
MG812685.1	Homo sapiens	Guinea	NA	1996	NULL	3388	S segment	included	1938
MG812683.1	Homo sapiens	Sierra Leone	NA	1980	NULL	3375	S segment	included	1973
MG812681.1	Homo sapiens	Nigeria	NA	1974	NULL	3400	S segment	included	1945
MG812679.1	Homo sapiens	Liberia	NA	2010	NULL	3388	S segment	included	1939
MG812677.1	Homo sapiens	Liberia	Bong	2017	NULL	3304	S segment	included	2002
MG812675.1	Homo sapiens	Nigeria	NA	1976	NULL	3426	S segment	included	1967
MG812673.1	Homo sapiens	Liberia	Nimba	2017	NULL	3391	S segment	included	1998
MG812670.1	Homo sapiens	Liberia	Nimba	2017	NULL	3340	S segment	included	1953
MG812669.1	Homo sapiens	Liberia	Bong	NA	NULL	3390	S segment	lack metadata
MG812667.1	Homo sapiens	Liberia	Nimba	2017	NULL	3347	S segment	included	1996
MG812665.1	Homo sapiens	Liberia	Nimba	2016	NULL	3386	S segment	included	1987
MG812663.1	Homo sapiens	Liberia	Bong	2016	NULL	3353	S segment	included	2004
MG812661.1	Homo sapiens	Liberia	Nimba	2013	NULL	3380	S segment	included	1986
MG812658.1	Homo sapiens	Liberia	NA	2014	NULL	3378	S segment	included	1987
MG812657.1	Homo sapiens	Liberia	Nimba	2013	NULL	3332	S segment	included	1996
MG812655.1	Homo sapiens	Liberia	Bong	2011	NULL	3351	S segment	included	2004
MG812653.1	Homo sapiens	Liberia	Bong	2011	NULL	3370	S segment	included	1999
MG812650.1	Homo sapiens	Liberia	NA	2015	NULL	3380	S segment	included	1955
MG812648.1	Homo sapiens	Liberia	NA	1972	NULL	3394	S segment	included	1972
MG812647.1	Homo sapiens	Sierra Leone	NA	1975	NULL	3398	S segment	included	1948
MG812645.1	Homo sapiens	Guinea	NA	1981	NULL	3399	S segment	included	1981
MG812643.1	NULL	Sierra Leone	NA	1979	NULL	3401	S segment	included	1973
MG812641.1	Homo sapiens	Nigeria	NA	1989	NULL	3457	S segment	included	1989
MG812639.1	Homo sapiens	Sierra Leone	NA	1977	NULL	3400	S segment	included	1967
MG812636.1	Homo sapiens	Liberia	NA	1981	NULL	3395	S segment	included	1972
MG812635.1	Homo sapiens	Nigeria	NA	1981	NULL	3410	S segment	included	1967
MG812632.1	Homo sapiens	Liberia	NA	1981	NULL	3391	S segment	included	1897
MG812631.1	Homo sapiens	Liberia	NA	1981	NULL	3402	S segment	included	1895
MG812684.1	Homo sapiens	Guinea	NA	1996	NULL	7248	L protein	included	1936
MG812682.1	Homo sapiens	Sierra Leone	NA	1980	NULL	7268	L protein	included	1972
MG812680.1	Homo sapiens	Nigeria	NA	1974	NULL	7254	L protein	included	1937
MG812678.1	Homo sapiens	Liberia	NA	2010	NULL	7175	L protein	included	1923
MG812676.1	Homo sapiens	Liberia	Bong	2017	NULL	7150	L protein	included	2001
MG812674.1	Homo sapiens	Nigeria	NA	1976	NULL	7327	L protein	included	1967
MG812672.1	Homo sapiens	Liberia	Nimba	2017	NULL	7253	L protein	included	1997
MG812671.1	Homo sapiens	Liberia	Nimba	2017	NULL	7290	L protein	long ambiguity region
MG812668.1	Homo sapiens	Liberia	Bong	2017	NULL	7215	L protein	included	1951
MG812666.1	Homo sapiens	Liberia	Nimba	2017	NULL	7299	L protein	included	1878
MG812664.1	Homo sapiens	Liberia	Nimba	2016	NULL	7118	L protein	included	1981
MG812662.1	Homo sapiens	Liberia	Bong	2016	NULL	7156	L protein	included	2001
MG812660.1	Homo sapiens	Liberia	Nimba	2013	NULL	7133	L protein	included	1981
MG812659.1	Homo sapiens	Liberia	NA	2014	NULL	7255	L protein	included	1981
MG812656.1	Homo sapiens	Liberia	Nimba	2013	NULL	7210	L protein	long ambiguity region
MG812654.1	Homo sapiens	Liberia	Bong	2011	NULL	7134	L protein	long ambiguity region
MG812652.1	Homo sapiens	Liberia	Bong	2011	NULL	7135	L protein	long ambiguity region
MG812651.1	Homo sapiens	Liberia	NA	2015	NULL	7168	L protein	included	1939
MG812649.1	Homo sapiens	Liberia	NA	1972	NULL	7261	L protein	included	1970
MG812646.1	Homo sapiens	Sierra Leone	NA	1975	NULL	7265	L protein	included	1940
MG812644.1	Homo sapiens	Guinea	NA	1981	NULL	7281	L protein	included	1979
MG812642.1	Homo sapiens	Sierra Leone	NA	1979	NULL	7286	L protein	included	1972
MG812640.1	Homo sapiens	Nigeria	NA	1989	NULL	7274	L protein	included	1987
MG812638.1	Homo sapiens	Sierra Leone	NA	1977	NULL	7278	L protein	included	1965
MG812637.1	Homo sapiens	Liberia	NA	1981	NULL	7260	L protein	included	1970
MG812634.1	Homo sapiens	Nigeria	NA	1981	NULL	7230	L protein	included	1959
MG812633.1	Homo sapiens	Liberia	NA	1981	NULL	7238	L protein	included	1627
MG812630.1	Homo sapiens	Liberia	NA	1981	NULL	7243	L protein	included	1871
MK281630.1	Homo sapiens	Nigeria	NA	2018	c("Z", "L")	6940	L protein	long ambiguity region
MK281629.1	Homo sapiens	Nigeria	NA	2018	c("Z", "L")	7112	L protein	included	1983
MK281628.1	Homo sapiens	Nigeria	NA	2018	c("Z", "L")	6980	L protein	long ambiguity region
MK281626.1	Homo sapiens	Nigeria	NA	2018	c("Z", "L")	6952	L protein	long ambiguity region
MK281631.1	Homo sapiens	Nigeria	NA	2018	c("GPC", "NP")	3072	S segment	long ambiguity region
MK281627.1	Homo sapiens	Nigeria	NA	2018	c("GPC", "NP")	3245	S segment	included	1991
MK281625.1	Homo sapiens	Nigeria	NA	2018	c("GPC", "NP")	3151	S segment	included	2013
MK281624.1	Homo sapiens	Nigeria	NA	2018	c("GPC", "NP")	3181	S segment	included	1993
MK291253.1	Homo sapiens	Nigeria	NA	2014	c("Z", "L")	7244	L protein	included	1978
MK291252.1	Homo sapiens	Nigeria	NA	2014	c("Z", "L")	7182	L protein	included	2008
MK291251.1	Homo sapiens	Nigeria	NA	2015	L	6714	L protein	included	1988
MK291250.1	Homo sapiens	Nigeria	NA	2014	c("GPC", "NP")	3396	S segment	included	1982
MK291249.1	Homo sapiens	Nigeria	NA	2014	c("GPC", "NP")	3352	S segment	included	2008
MK291248.1	Homo sapiens	Nigeria	NA	2015	c("GPC", "NP")	3292	S segment	included	1992
MK118039.1	Homo sapiens	Nigeria	EDO	2018	c("GPC", "NP")	3060	S segment	too short
MK118038.1	Homo sapiens	Nigeria	KOGI	2018	c("GPC", "NP")	3243	S segment	included	2018
MK118037.1	Homo sapiens	Nigeria	ONDO	2018	c("GPC", "NP")	3248	S segment	long ambiguity region
MK118036.1	Homo sapiens	Nigeria	EDO	2018	c("GPC", "NP")	2939	S segment	too short
MK118035.1	Homo sapiens	Nigeria	EDO	2018	c("GPC", "NP")	2838	S segment	too short
MK118034.1	Homo sapiens	Nigeria	BAUCHI	2018	c("GPC", "NP")	3284	S segment	included	1984
MK118033.1	Homo sapiens	Nigeria	EDDO	2018	c("GPC", "NP")	3384	S segment	included	2018
MK118032.1	Homo sapiens	Nigeria	KOGI	2018	c("GPC", "NP")	3282	S segment	long ambiguity region
MK118031.1	Homo sapiens	Nigeria	EDO	2018	c("GPC", "NP")	3389	S segment	included	2018
MK118030.1	Homo sapiens	Nigeria	ONDO	2018	c("GPC", "NP")	3402	S segment	included	2018
MK118029.1	Homo sapiens	Nigeria	EDO	2018	c("GPC", "NP")	3375	S segment	included	1987
MK118028.1	Homo sapiens	Nigeria	EDO	2018	c("GPC", "NP")	3403	S segment	included	2018
MK118027.1	Homo sapiens	Nigeria	EDO	2018	c("GPC", "NP")	3403	S segment	included	2018
MK118026.1	Homo sapiens	Nigeria	EDO	2018	c("GPC", "NP")	3374	S segment	included	2018
MK118025.1	Homo sapiens	Nigeria	DELTA	2018	c("GPC", "NP")	3384	S segment	included	2018
MK118024.1	Homo sapiens	Nigeria	EDO	2018	c("GPC", "NP")	3387	S segment	included	2018
MK118023.1	Homo sapiens	Nigeria	EDO	2018	c("GPC", "NP")	3210	S segment	included	2018
MK118022.1	Homo sapiens	Nigeria	EDO	2018	c("GPC", "NP")	3388	S segment	included	2017
MK118021.1	Homo sapiens	Nigeria	EDO	2018	c("GPC", "NP")	3401	S segment	included	2018
MK118020.1	Homo sapiens	Nigeria	EBONYI	2018	c("GPC", "NP")	3384	S segment	included	2009
MK118019.1	Homo sapiens	Nigeria	EBONYI	2018	c("GPC", "NP")	3370	S segment	included	2017
MK118018.1	Homo sapiens	Nigeria	EBONYI	2018	c("GPC", "NP")	3410	S segment	included	2018
MK118017.1	Homo sapiens	Nigeria	DELTA	2018	c("GPC", "NP")	3385	S segment	included	2017
MK118016.1	Homo sapiens	Nigeria	EKITI	2018	c("GPC", "NP")	3398	S segment	included	2012
MK118015.1	Homo sapiens	Nigeria	ONDO	2018	c("GPC", "NP")	3315	S segment	long ambiguity region
MK118014.1	Homo sapiens	Nigeria	ONDO	2018	c("GPC", "NP")	3356	S segment	included	2017
MK118013.1	Homo sapiens	Nigeria	EDO	2018	c("GPC", "NP")	3261	S segment	included	2016
MK118012.1	Homo sapiens	Nigeria	EDO	2018	c("GPC", "NP")	2881	S segment	too short
MK118011.1	Homo sapiens	Nigeria	BAUCHI	2018	c("GPC", "NP")	3373	S segment	included	2004
MK118010.1	Homo sapiens	Nigeria	EDO	2018	c("GPC", "NP")	3329	S segment	included	2018
MK118009.1	Homo sapiens	Nigeria	ONDO	2018	c("GPC", "NP")	3398	S segment	included	2018
MK118008.1	Homo sapiens	Nigeria	ONDO	2018	c("GPC", "NP")	3360	S segment	included	2018
MK118007.1	Homo sapiens	Nigeria	ONDO	2018	c("GPC", "NP")	3407	S segment	included	2018
MK118006.1	Homo sapiens	Nigeria	EDO	2018	c("GPC", "NP")	3108	S segment	long ambiguity region
MK118005.1	Homo sapiens	Nigeria	EDO	2018	c("GPC", "NP")	3036	S segment	long ambiguity region
MK118004.1	Homo sapiens	Nigeria	EDO	2018	c("GPC", "NP")	2489	S segment	too short
MK118003.1	Homo sapiens	Nigeria	EDO	2018	c("GPC", "NP")	3348	S segment	included	2018
MK118002.1	Homo sapiens	Nigeria	EDO	2018	c("GPC", "NP")	3383	S segment	included	2018
MK118001.1	Homo sapiens	Nigeria	EDO	2018	c("GPC", "NP")	3358	S segment	included	2018
MK118000.1	Homo sapiens	Nigeria	ANAMBRA	2018	c("GPC", "NP")	3406	S segment	included	2018
MK117999.1	Homo sapiens	Nigeria	ONDO	2018	c("GPC", "NP")	3398	S segment	included	2018
MK117998.1	Homo sapiens	Nigeria	ONDO	2018	c("GPC", "NP")	3384	S segment	included	2018
MK117997.1	Homo sapiens	Nigeria	EDO	2018	c("GPC", "NP")	3392	S segment	included	2018
MK117996.1	Homo sapiens	Nigeria	EBONYI	2018	c("GPC", "NP")	3397	S segment	included	2018
MK117995.1	Homo sapiens	Nigeria	EBONYI	2018	c("GPC", "NP")	3398	S segment	included	2002
MK117994.1	Homo sapiens	Nigeria	EBONYI	2018	c("GPC", "NP")	3399	S segment	included	2018
MK117993.1	Homo sapiens	Nigeria	EBONYI	2018	c("GPC", "NP")	3337	S segment	included	2011
MK117992.1	Homo sapiens	Nigeria	EBONYI	2018	c("GPC", "NP")	3416	S segment	included	1950
MK117991.1	Homo sapiens	Nigeria	ONDO	2018	c("GPC", "NP")	3398	S segment	included	2017
MK117990.1	Homo sapiens	Nigeria	ONDO	2018	c("GPC", "NP")	2924	S segment	too short
MK117989.1	Homo sapiens	Nigeria	BAUCHI	2018	c("GPC", "NP")	3258	S segment	included	1984
MK117988.1	Homo sapiens	Nigeria	EDO	2018	c("GPC", "NP")	3161	S segment	included	2017
MK117987.1	Homo sapiens	Nigeria	ONDO	2018	c("GPC", "NP")	3398	S segment	included	2018
MK117986.1	Homo sapiens	Nigeria	EDO	2018	c("GPC", "NP")	3396	S segment	included	2018
MK117985.1	Homo sapiens	Nigeria	ONDO	2018	c("GPC", "NP")	3401	S segment	included	2002
MK117984.1	Homo sapiens	Nigeria	ONDO	2018	c("GPC", "NP")	3339	S segment	included	2018
MK117983.1	Homo sapiens	Nigeria	ONDO	2018	c("GPC", "NP")	3398	S segment	included	2018
MK117982.1	Homo sapiens	Nigeria	EDO	2018	c("GPC", "NP")	3398	S segment	included	2018
MK117981.1	Homo sapiens	Nigeria	TARABA	2018	c("GPC", "NP")	3161	S segment	long ambiguity region
MK117980.1	Homo sapiens	Nigeria	EBONYI	2018	c("GPC", "NP")	3402	S segment	included	2017
MK117979.1	Homo sapiens	Nigeria	ANAMBRA	2018	c("GPC", "NP")	3389	S segment	included	2007
MK117978.1	Homo sapiens	Nigeria	ONDO	2018	c("GPC", "NP")	3136	S segment	included	2012
MK117977.1	Homo sapiens	Nigeria	EDO	2018	c("GPC", "NP")	3392	S segment	included	2018
MK117976.1	Homo sapiens	Nigeria	EDO	2018	c("GPC", "NP")	3367	S segment	included	2018
MK117975.1	Homo sapiens	Nigeria	EBONYI	2018	c("GPC", "NP")	3410	S segment	included	1997
MK117974.1	Homo sapiens	Nigeria	EBONYI	2018	c("GPC", "NP")	3327	S segment	included	1959
MK117973.1	Homo sapiens	Nigeria	EDO	2018	c("GPC", "NP")	3394	S segment	included	2014
MK117972.1	Homo sapiens	Nigeria	EDO	2018	c("GPC", "NP")	3399	S segment	included	2005
MK117971.1	Homo sapiens	Nigeria	IMO	2018	c("GPC", "NP")	3368	S segment	included	2018
MK117970.1	Homo sapiens	Nigeria	EDO	2018	c("GPC", "NP")	3400	S segment	included	2018
MK117969.1	Homo sapiens	Nigeria	EDO	2018	c("GPC", "NP")	3182	S segment	included	2017
MK117968.1	Homo sapiens	Nigeria	KOGI	2018	c("GPC", "NP")	3407	S segment	included	2018
MK117967.1	Homo sapiens	Nigeria	NASARAWA	2018	c("GPC", "NP")	3381	S segment	included	2018
MK117966.1	Homo sapiens	Nigeria	ONDO	2018	c("GPC", "NP")	3363	S segment	included	2018
MK117965.1	Homo sapiens	Nigeria	ONDO	2018	c("GPC", "NP")	3130	S segment	included	2018
MK117964.1	Homo sapiens	Nigeria	ONDO	2018	c("GPC", "NP")	3399	S segment	included	2018
MK117963.1	Homo sapiens	Nigeria	EDO	2018	c("GPC", "NP")	3406	S segment	included	2018
MK117962.1	Homo sapiens	Nigeria	OWO	2018	c("GPC", "NP")	3399	S segment	included	2018
MK117961.1	Homo sapiens	Nigeria	IMO	2018	c("GPC", "NP")	3367	S segment	included	2018
MK117960.1	Homo sapiens	Nigeria	EBONYI	2018	c("GPC", "NP")	3409	S segment	included	2017
MK117959.1	Homo sapiens	Nigeria	ONDO	2018	c("GPC", "NP")	3376	S segment	included	2018
MK117958.1	Homo sapiens	Nigeria	ANAMBRA	2018	c("GPC", "NP")	3373	S segment	included	2018
MK117957.1	Homo sapiens	Nigeria	ONDO	2018	c("GPC", "NP")	3152	S segment	included	2018
MK117956.1	Homo sapiens	Nigeria	EDO	2018	c("GPC", "NP")	3386	S segment	included	2018
MK117955.1	Homo sapiens	Nigeria	EDO	2018	c("GPC", "NP")	2788	S segment	too short
MK117954.1	Homo sapiens	Nigeria	ONDO	2018	c("GPC", "NP")	3163	S segment	included	2017
MK117953.1	Homo sapiens	Nigeria	EDO	2018	c("GPC", "NP")	3102	S segment	included	2005
MK117952.1	Homo sapiens	Nigeria	BAUCHI	2018	c("GPC", "NP")	3445	S segment	included	2018
MK117951.1	Homo sapiens	Nigeria	ONDO	2017	c("GPC", "NP")	3307	S segment	included	2007
MK117950.1	Homo sapiens	Nigeria	EBONYI	2017	c("GPC", "NP")	3245	S segment	included	1961
MK117949.1	Homo sapiens	Nigeria	ONDO	2017	c("GPC", "NP")	3375	S segment	included	2011
MK117948.1	Homo sapiens	Nigeria	EDO	2017	c("GPC", "NP")	3091	S segment	long ambiguity region
MK117947.1	Homo sapiens	Nigeria	EDO	2018	c("Z", "L")	6687	L protein	long ambiguity region
MK117946.1	Homo sapiens	Nigeria	EDO	2018	c("Z", "L")	7224	L protein	long ambiguity region
MK117945.1	Homo sapiens	Nigeria	EDDO	2018	c("Z", "L")	7234	L protein	included	2016
MK117944.1	Homo sapiens	Nigeria	KOGI	2018	c("Z", "L")	6938	L protein	long ambiguity region
MK117943.1	Homo sapiens	Nigeria	EDO	2018	c("Z", "L")	7238	L protein	included	2019
MK117942.1	Homo sapiens	Nigeria	ONDO	2018	c("Z", "L")	7229	L protein	included	2018
MK117941.1	Homo sapiens	Nigeria	EDO	2018	c("Z", "L")	7241	L protein	included	1977
MK117940.1	Homo sapiens	Nigeria	EDO	2018	c("Z", "L")	7258	L protein	included	2020
MK117939.1	Homo sapiens	Nigeria	EDO	2018	c("Z", "L")	7258	L protein	included	2019
MK117938.1	Homo sapiens	Nigeria	EDO	2018	c("Z", "L")	7212	L protein	included	1986
MK117937.1	Homo sapiens	Nigeria	DELTA	2018	c("Z", "L")	7181	L protein	included	2016
MK117936.1	Homo sapiens	Nigeria	EDO	2018	c("Z", "L")	7259	L protein	included	2020
MK117935.1	Homo sapiens	Nigeria	EDO	2018	c("Z", "L")	7219	L protein	included	1987
MK117934.1	Homo sapiens	Nigeria	EDO	2018	c("Z", "L")	7217	L protein	included	2004
MK117933.1	Homo sapiens	Nigeria	EDO	2018	c("Z", "L")	7241	L protein	included	2016
MK117932.1	Homo sapiens	Nigeria	EBONYI	2018	c("Z", "L")	7136	L protein	included	2008
MK117931.1	Homo sapiens	Nigeria	EBONYI	2018	c("Z", "L")	7234	L protein	included	2015
MK117930.1	Homo sapiens	Nigeria	EBONYI	2018	c("Z", "L")	7258	L protein	included	2016
MK117929.1	Homo sapiens	Nigeria	DELTA	2018	c("Z", "L")	7237	L protein	included	2009
MK117928.1	Homo sapiens	Nigeria	EKITI	2018	c("Z", "L")	7250	L protein	included	2000
MK117927.1	Homo sapiens	Nigeria	ONDO	2018	c("Z", "L")	7042	L protein	long ambiguity region
MK117926.1	Homo sapiens	Nigeria	EDO	2018	c("Z", "L")	7188	L protein	included	2011
MK117925.1	Homo sapiens	Nigeria	ANAMBRA	2018	c("Z", "L")	7086	L protein	included	1974
MK117924.1	Homo sapiens	Nigeria	BAUCHI	2018	c("Z", "L")	7148	L protein	included	1947
MK117923.1	Homo sapiens	Nigeria	EDO	2018	c("Z", "L")	7103	L protein	included	2018
MK117922.1	Homo sapiens	Nigeria	ONDO	2018	c("Z", "L")	7245	L protein	included	2018
MK117921.1	Homo sapiens	Nigeria	ONDO	2018	c("Z", "L")	7208	L protein	included	2018
MK117920.1	Homo sapiens	Nigeria	ONDO	2018	c("Z", "L")	7255	L protein	included	2018
MK117919.1	Homo sapiens	Nigeria	EDO	2018	c("Z", "L")	7110	L protein	long ambiguity region
MK117918.1	Homo sapiens	Nigeria	EDO	2018	c("Z", "L")	7252	L protein	included	2019
MK117917.1	Homo sapiens	Nigeria	EDO	2018	c("Z", "L")	7208	L protein	included	2018
MK117916.1	Homo sapiens	Nigeria	ANAMBRA	2018	c("Z", "L")	7260	L protein	included	2016
MK117915.1	Homo sapiens	Nigeria	ONDO	2018	c("Z", "L")	7250	L protein	included	2018
MK117914.1	Homo sapiens	Nigeria	ONDO	2018	c("Z", "L")	6924	L protein	included	2018
MK117913.1	Homo sapiens	Nigeria	EDO	2018	c("Z", "L")	7135	L protein	included	2016
MK117912.1	Homo sapiens	Nigeria	EBONYI	2018	c("Z", "L")	7243	L protein	included	2016
MK117911.1	Homo sapiens	Nigeria	EBONYI	2018	c("Z", "L")	7252	L protein	included	2016
MK117910.1	Homo sapiens	Nigeria	EBONYI	2018	c("Z", "L")	7045	L protein	included	2007
MK117909.1	Homo sapiens	Nigeria	EBONYI	2018	c("Z", "L")	7271	L protein	included	1947
MK117908.1	Homo sapiens	Nigeria	EBONYI	2018	L	6303	L protein	long ambiguity region
MK117907.1	Homo sapiens	Nigeria	ONDO	2018	c("Z", "L")	7250	L protein	included	2018
MK117906.1	Homo sapiens	Nigeria	ONDO	2018	c("Z", "L")	6508	L protein	long ambiguity region
MK117905.1	Homo sapiens	Nigeria	BAUCHI	2018	c("Z", "L")	7001	L protein	included	1947
MK117904.1	Homo sapiens	Nigeria	EDO	2018	L	6594	L protein	long ambiguity region
MK117903.1	Homo sapiens	Nigeria	ONDO	2018	c("Z", "L")	7244	L protein	included	2018
MK117902.1	Homo sapiens	Nigeria	EDO	2018	c("Z", "L")	7187	L protein	included	2016
MK117901.1	Homo sapiens	Nigeria	ONDO	2018	c("Z", "L")	7250	L protein	included	2003
MK117900.1	Homo sapiens	Nigeria	ONDO	2018	c("Z", "L")	7197	L protein	included	2018
MK117899.1	Homo sapiens	Nigeria	ONDO	2018	c("Z", "L")	7250	L protein	included	2018
MK117898.1	Homo sapiens	Nigeria	EDO	2018	c("Z", "L")	7255	L protein	included	2016
MK117897.1	Homo sapiens	Nigeria	EBONYI	2018	c("Z", "L")	7237	L protein	included	2015
MK117896.1	Homo sapiens	Nigeria	ANAMBRA	2018	c("Z", "L")	7239	L protein	included	2000
MK117895.1	Homo sapiens	Nigeria	EDO	2018	c("Z", "L")	7161	L protein	included	2016
MK117894.1	Homo sapiens	Nigeria	EDO	2018	c("Z", "L")	7246	L protein	included	2015
MK117893.1	Homo sapiens	Nigeria	EBONYI	2018	c("Z", "L")	7258	L protein	included	1996
MK117892.1	Homo sapiens	Nigeria	EBONYI	2018	c("Z", "L")	7164	L protein	long ambiguity region
MK117891.1	Homo sapiens	Nigeria	EDO	2018	c("Z", "L")	7236	L protein	included	2005
MK117890.1	Homo sapiens	Nigeria	EDO	2018	c("Z", "L")	7257	L protein	included	1984
MK117889.1	Homo sapiens	Nigeria	IMO	2018	c("Z", "L")	7198	L protein	included	2015
MK117888.1	Homo sapiens	Nigeria	EDO	2018	c("Z", "L")	7250	L protein	included	2016
MK117887.1	Homo sapiens	Nigeria	EDO	2018	c("Z", "L")	7217	L protein	included	2019
MK117886.1	Homo sapiens	Nigeria	KOGI	2018	c("Z", "L")	7260	L protein	included	2018
MK117885.1	Homo sapiens	Nigeria	NASARAWA	2018	c("Z", "L")	7237	L protein	included	2018
MK117884.1	Homo sapiens	Nigeria	ONDO	2018	c("Z", "L")	7215	L protein	included	2016
MK117883.1	Homo sapiens	Nigeria	ONDO	2018	c("Z", "L")	6938	L protein	long ambiguity region
MK117882.1	Homo sapiens	Nigeria	ONDO	2018	c("Z", "L")	7217	L protein	included	2018
MK117881.1	Homo sapiens	Nigeria	EDO	2018	c("Z", "L")	7223	L protein	included	2019
MK117880.1	Homo sapiens	Nigeria	OWO	2018	c("Z", "L")	7240	L protein	included	2018
MK117879.1	Homo sapiens	Nigeria	IMO	2018	c("Z", "L")	7230	L protein	included	2016
MK117878.1	Homo sapiens	Nigeria	EBONYI	2018	c("Z", "L")	7252	L protein	included	2015
MK117877.1	Homo sapiens	Nigeria	ONDO	2018	c("Z", "L")	7230	L protein	included	2018
MK117876.1	Homo sapiens	Nigeria	ANAMBRA	2018	c("Z", "L")	7239	L protein	included	2016
MK117875.1	Homo sapiens	Nigeria	ONDO	2018	c("Z", "L")	7043	L protein	long ambiguity region
MK117874.1	Homo sapiens	Nigeria	ONDO	2018	L	6407	L protein	long ambiguity region
MK117873.1	Homo sapiens	Nigeria	EDO	2018	c("Z", "L")	7260	L protein	included	2016
MK117872.1	Homo sapiens	Nigeria	EDO	2018	c("Z", "L")	7056	L protein	long ambiguity region
MK117871.1	Homo sapiens	Nigeria	ONDO	2018	c("Z", "L")	6299	L protein	long ambiguity region
MK117870.1	Homo sapiens	Nigeria	EDO	2018	c("Z", "L")	7108	L protein	long ambiguity region
MK117869.1	Homo sapiens	Nigeria	BAUCHI	2018	c("Z", "L")	7196	L protein	included	2016
MK117868.1	Homo sapiens	Nigeria	ONDO	2017	c("Z", "L")	6982	L protein	long ambiguity region
MK117867.1	Homo sapiens	Nigeria	EBONYI	2017	c("Z", "L")	7082	L protein	included	1913
MK117866.1	Homo sapiens	Nigeria	ONDO	2017	c("Z", "L")	7216	L protein	included	2012
MK117865.1	Homo sapiens	Nigeria	EDO	2018	c("GPC", "NP")	3389	S segment	included	2018
MK117864.1	Homo sapiens	Nigeria	ONDO	2018	c("GPC", "NP")	3402	S segment	included	2018
MK117863.1	Homo sapiens	Nigeria	EDO	2018	c("GPC", "NP")	3403	S segment	included	2018
MK117862.1	Homo sapiens	Nigeria	DELTA	2018	c("GPC", "NP")	3389	S segment	included	2018
MK117861.1	Homo sapiens	Nigeria	EDO	2018	c("GPC", "NP")	3386	S segment	included	2018
MK117860.1	Homo sapiens	Nigeria	EDO	2018	c("GPC", "NP")	3330	S segment	included	2018
MK117859.1	Homo sapiens	Nigeria	ANAMBRA	2018	c("GPC", "NP")	3423	S segment	included	2018
MK117858.1	Homo sapiens	Nigeria	ONDO	2018	c("GPC", "NP")	3398	S segment	included	2018
MK117857.1	Homo sapiens	Nigeria	EDO	2018	c("GPC", "NP")	3393	S segment	included	2018
MK117856.1	Homo sapiens	Nigeria	EDO	2018	c("GPC", "NP")	3321	S segment	included	2018
MK117855.1	Homo sapiens	Nigeria	NASARAWA	2018	c("GPC", "NP")	3385	S segment	included	2018
MK117854.1	Homo sapiens	Nigeria	OWO	2018	c("GPC", "NP")	3407	S segment	included	2018
MK117853.1	Homo sapiens	Nigeria	IMO	2018	c("GPC", "NP")	3336	S segment	included	2018
MK117852.1	Homo sapiens	Nigeria	BAUCHI	2018	c("GPC", "NP")	3403	S segment	included	2018
MK117851.1	Homo sapiens	Nigeria	EDO	2017	c("GPC", "NP")	3381	S segment	included	2010
MK117850.1	Homo sapiens	Nigeria	EDO	2017	c("GPC", "NP")	2388	S segment	too short
MK117849.1	Homo sapiens	Nigeria	NASARAWA	2017	c("GPC", "NP")	3263	S segment	included	2015
MK117848.1	Homo sapiens	Nigeria	EDO	2016	c("GPC", "NP")	3271	S segment	included	2016
MK117847.1	Homo sapiens	Nigeria	EDO	2016	c("GPC", "NP")	3395	S segment	included	2016
MK117846.1	Homo sapiens	Nigeria	EDO	2014	c("GPC", "NP")	3319	S segment	included	2007
MK117845.1	Homo sapiens	Nigeria	EDO	2018	c("Z", "L")	7235	L protein	included	2019
MK117844.1	Homo sapiens	Nigeria	ONDO	2018	c("Z", "L")	7164	L protein	included	2018
MK117843.1	Homo sapiens	Nigeria	EDO	2018	c("Z", "L")	7257	L protein	included	2019
MK117842.1	Homo sapiens	Nigeria	DELTA	2018	c("Z", "L")	7183	L protein	included	2016
MK117841.1	Homo sapiens	Nigeria	EDO	2018	c("Z", "L")	7193	L protein	long ambiguity region
MK117840.1	Homo sapiens	Nigeria	EDO	2018	c("Z", "L")	7192	L protein	long ambiguity region
MK117839.1	Homo sapiens	Nigeria	ANAMBRA	2018	c("Z", "L")	7259	L protein	included	2016
MK117838.1	Homo sapiens	Nigeria	ONDO	2018	c("Z", "L")	7244	L protein	long ambiguity region
MK117837.1	Homo sapiens	Nigeria	EDO	2018	c("Z", "L")	7134	L protein	included	2016
MK117836.1	Homo sapiens	Nigeria	EDO	2018	c("Z", "L")	7264	L protein	long ambiguity region
MK117835.1	Homo sapiens	Nigeria	NASARAWA	2018	c("Z", "L")	7236	L protein	included	2018
MK117834.1	Homo sapiens	Nigeria	OWO	2018	c("Z", "L")	7247	L protein	included	2018
MK117833.1	Homo sapiens	Nigeria	IMO	2018	c("Z", "L")	7228	L protein	included	2015
MK117832.1	Homo sapiens	Nigeria	BAUCHI	2018	c("Z", "L")	7193	L protein	included	2016
MK117831.1	Homo sapiens	Nigeria	EDO	2017	c("Z", "L")	7034	L protein	included	2010
MK117830.1	Homo sapiens	Nigeria	EDO	2017	L	5953	L protein	long ambiguity region
MK117829.1	Homo sapiens	Nigeria	NASARAWA	2017	L	6715	L protein	included	2014
MK117828.1	Homo sapiens	Nigeria	EDO	2016	c("Z", "L")	7098	L protein	long ambiguity region
MK117827.1	Homo sapiens	Nigeria	EDO	2016	c("Z", "L")	7183	L protein	included	2017
MK117826.1	Homo sapiens	Nigeria	EDO	2014	c("Z", "L")	7160	L protein	included	2007
MK107982.1	Homo sapiens	Nigeria	Plateau	2015	GPC	786	S segment	too short
MK107981.1	Homo sapiens	Nigeria	Kaduna	2015	GPC	759	S segment	too short
MK107980.1	Homo sapiens	Nigeria	Bauchi	2015	GPC	652	S segment	too short
MK107979.1	Homo sapiens	Nigeria	Bauchi	2015	GPC	828	S segment	too short
MK107978.1	Homo sapiens	Nigeria	Bauchi	2015	GPC	884	S segment	too short
MK107977.1	Homo sapiens	Nigeria	Taraba	2013	GPC	904	S segment	too short
MK107976.1	Homo sapiens	Nigeria	Rivers	2013	GPC	928	S segment	too short
MK107975.1	Homo sapiens	Nigeria	Plateau	2013	GPC	745	S segment	too short
MK107974.1	Homo sapiens	Nigeria	Bauchi	2013	GPC	889	S segment	too short
MK107973.1	Homo sapiens	Nigeria	Nasarawa	2012	GPC	695	S segment	too short
MK107972.1	Homo sapiens	Nigeria	Kogi	2012	GPC	881	S segment	too short
MK107971.1	Homo sapiens	Nigeria	FCT	2012	GPC	846	S segment	too short
MK107970.1	Homo sapiens	Nigeria	Plateau	2013	c("GPC", "NP")	3410	S segment	included	2007
MK107969.1	Homo sapiens	Nigeria	Tararba	2012	c("GPC", "NP")	3373	S segment	included	2011
MK107968.1	Homo sapiens	Nigeria	Nasarawa	2013	c("GPC", "NP")	3368	S segment	included	1982
MK107967.1	Homo sapiens	Nigeria	Rivers	2012	c("GPC", "NP")	3363	S segment	included	2002
MK107966.1	Homo sapiens	Nigeria	Rivers	2012	c("GPC", "NP")	3378	S segment	included	1999
MK107965.1	Homo sapiens	Nigeria	Benue	2013	c("GPC", "NP")	3407	S segment	included	1967
MK107964.1	Homo sapiens	Nigeria	Ondo	2013	c("GPC", "NP")	3413	S segment	included	2003
MK107963.1	Homo sapiens	Nigeria	Ondo	2013	c("GPC", "NP")	3375	S segment	included	2002
MK107962.1	Homo sapiens	Nigeria	Enugu	2013	c("GPC", "NP")	3410	S segment	included	1984
MK107961.1	Homo sapiens	Nigeria	Ebonyi	2013	c("GPC", "NP")	3410	S segment	included	1997
MK107960.1	Homo sapiens	Nigeria	Tararba	2012	c("GPC", "NP")	3349	S segment	included	1992
MK107959.1	Homo sapiens	Nigeria	Tararba	2012	c("GPC", "NP")	3338	S segment	included	2012
MK107958.1	Homo sapiens	Nigeria	Tararba	2012	c("GPC", "NP")	3372	S segment	included	2012
MK107957.1	Homo sapiens	Nigeria	Ondo	2016	c("GPC", "NP")	3398	S segment	included	1996
MK107956.1	Homo sapiens	Nigeria	Ondo	2016	c("GPC", "NP")	3413	S segment	included	2012
MK107955.1	Homo sapiens	Nigeria	Kogi	2016	c("GPC", "NP")	3383	S segment	included	2004
MK107954.1	Homo sapiens	Nigeria	Bauchi	2016	c("GPC", "NP")	3351	S segment	included	1988
MK107953.1	Homo sapiens	Nigeria	Bauchi	2016	c("GPC", "NP")	3388	S segment	included	1945
MK107952.1	Homo sapiens	Nigeria	Taraba	2015	c("GPC", "NP")	3398	S segment	included	2007
MK107951.1	Homo sapiens	Nigeria	Plateau	2015	c("GP", "NP")	3350	S segment	included	1999
MK107950.1	Homo sapiens	Nigeria	Ondo	2015	c("GP", "NP")	3400	S segment	included	2008
MK107949.1	Homo sapiens	Nigeria	Nasarawa	2015	c("GP", "NP")	3366	S segment	included	2013
MK107948.1	Homo sapiens	Nigeria	Ondo	2014	c("GP", "NP")	3374	S segment	included	2009
MK107947.1	Homo sapiens	Nigeria	Bauchi	2014	c("GP", "NP")	3396	S segment	included	2001
MK107946.1	Homo sapiens	Nigeria	Rivers	2013	c("GP", "NP")	3266	S segment	included	1999
MK107945.1	Homo sapiens	Nigeria	Bauchi	2013	c("GP", "NP")	3368	S segment	included	2004
MK107944.1	Homo sapiens	Nigeria	unknown	2017	c("GP", "NP")	3407	S segment	included	2002
MK107943.1	Homo sapiens	Nigeria	unknown	2017	c("GP", "NP")	3407	S segment	included	2017
MK107942.1	Homo sapiens	Nigeria	Taraba	2016	c("GP", "NP")	3350	S segment	included	2016
MK107941.1	Homo sapiens	Nigeria	Taraba	2016	c("GP", "NP")	3445	S segment	included	1833
MK107940.1	Homo sapiens	Nigeria	Plateau	2016	c("GP", "NP")	3460	S segment	included	1924
MK107939.1	Homo sapiens	Nigeria	Plateau	2016	c("GPC", "NP")	3461	S segment	included	1905
MK107938.1	Homo sapiens	Nigeria	Ondo	2016	c("GPC", "NP")	3398	S segment	included	2008
MK107937.1	Homo sapiens	Nigeria	Ondo	2016	c("GP", "NP")	3407	S segment	included	2015
MK107936.1	Homo sapiens	Nigeria	Ondo	2016	c("GP", "NP")	3406	S segment	included	2004
MK107935.1	Homo sapiens	Nigeria	Nasarawa	2016	c("GP", "NP")	3366	S segment	included	1989
MK107934.1	Homo sapiens	Nigeria	Nasarawa	2016	c("GP", "NP")	3356	S segment	included	2016
MK107933.1	Homo sapiens	Nigeria	Nasarawa	2016	c("GP", "NP")	3366	S segment	included	2013
MK107932.1	Homo sapiens	Nigeria	Nasarawa	2016	c("GP", "NP")	3366	S segment	included	2016
MK107931.1	Homo sapiens	Nigeria	Nasarawa	2016	c("GP", "NP")	3366	S segment	included	2016
MK107930.1	Homo sapiens	Nigeria	Nasarawa	2016	c("GP", "NP")	3367	S segment	included	1986
MK107929.1	Homo sapiens	Nigeria	Kaduna	2016	c("GPC", "NP")	3383	S segment	included	2016
MK107928.1	Homo sapiens	Nigeria	Imo	2016	c("GPC", "NP")	3418	S segment	included	1971
MK107927.1	Homo sapiens	Nigeria	Ekiti	2016	c("GPC", "NP")	3341	S segment	included	1681
MK107926.1	Homo sapiens	Nigeria	Ebonyi	2016	c("GPC", "NP")	3410	S segment	included	1961
MK107925.1	Homo sapiens	Nigeria	Ebonyi	2016	c("GPC", "NP")	3367	S segment	included	1986
MK107924.1	Homo sapiens	Nigeria	Ebonyi	2016	c("GPC", "NP")	3377	S segment	included	2002
MK107923.1	Homo sapiens	Nigeria	Ebonyi	2016	c("GPC", "NP")	3522	S segment	included	1957
MK107922.1	Homo sapiens	Nigeria	Cross River	2016	c("GPC", "NP")	3426	S segment	included	2002
MK107921.1	Homo sapiens	Nigeria	Benue	2016	c("GPC", "NP")	3368	S segment	included	1959
MK107920.1	Homo sapiens	Nigeria	Bauchi	2016	c("GPC", "NP")	3453	S segment	included	2007
MK107919.1	Homo sapiens	Nigeria	Bauchi	2016	c("GPC", "NP")	3490	S segment	included	2016
MK107918.1	Homo sapiens	Nigeria	Bauchi	2016	c("GPC", "NP")	3416	S segment	included	2016
MK107917.1	Homo sapiens	Nigeria	Bauchi	2016	c("GPC", "NP")	3366	S segment	included	1936
MK107916.1	Homo sapiens	Nigeria	Ondo	2015	c("GPC", "NP")	3396	S segment	included	2015
MK107915.1	Homo sapiens	Nigeria	Ondo	2015	c("GPC", "NP")	3398	S segment	included	2015
MK107914.1	Homo sapiens	Nigeria	Nasarawa	2015	c("GPC", "NP")	3366	S segment	included	1990
MK107913.1	Homo sapiens	Nigeria	Kogi	2015	c("GPC", "NP")	3398	S segment	included	1996
MK107912.1	Homo sapiens	Nigeria	Bauchi	2015	c("GPC", "NP")	3550	S segment	included	1987
MK107911.1	Homo sapiens	Nigeria	Bauchi	2015	c("GPC", "NP")	3424	S segment	included	1995
MK107910.1	Homo sapiens	Nigeria	Nasarawa	2014	c("GPC", "NP")	3366	S segment	included	1990
MK107909.1	Homo sapiens	Nigeria	Ondo	2014	c("GPC", "NP")	3393	S segment	included	2008
MK107908.1	Homo sapiens	Nigeria	Ondo	2014	c("GPC", "NP")	3407	S segment	included	2008
MK107907.1	Homo sapiens	Nigeria	Ondo	2014	c("GPC", "NP")	3407	S segment	included	2009
MK107906.1	Homo sapiens	Nigeria	Ebonyi	2014	c("GPC", "NP")	3410	S segment	included	2013
MK107905.1	Homo sapiens	Nigeria	Ebonyi	2014	c("GPC", "NP")	3410	S segment	included	2014
MK107904.1	Homo sapiens	Nigeria	Ebonyi	2014	c("GPC", "NP")	3410	S segment	included	2014
MK107903.1	Homo sapiens	Nigeria	Ebonyi	2014	c("GPC", "NP")	3410	S segment	included	2014
MK107902.1	Homo sapiens	Nigeria	Ebonyi	2014	c("GPC", "NP")	3410	S segment	included	2013
MK107901.1	Homo sapiens	Nigeria	Taraba	2013	c("GPC", "NP")	3407	S segment	included	2007
MK107900.1	Homo sapiens	Nigeria	Bauchi	2013	c("GPC", "NP")	3383	S segment	included	1995
MK107899.1	Homo sapiens	Nigeria	Bauchi	2013	c("GPC", "NP")	3424	S segment	included	2000
MK107898.1	Homo sapiens	Nigeria	Delta	2012	c("GPC", "NP")	3422	S segment	included	1989
MK107897.1	Homo sapiens	Nigeria	Ondo	2011	c("GPC", "NP")	3396	S segment	included	1998
MK107896.1	Homo sapiens	Nigeria	Ondo	2013	c("Z", "L")	7238	L protein	included	2002
MK107895.1	Homo sapiens	Nigeria	Ondo	2013	c("Z", "L")	7225	L protein	included	2003
MK107894.1	Homo sapiens	Nigeria	Enugu	2013	c("Z", "L")	7249	L protein	included	1976
MK107893.1	Homo sapiens	Nigeria	Ebonyi	2013	c("Z", "L")	7258	L protein	included	1995
MK107892.1	Homo sapiens	Nigeria	Tararba	2012	c("Z", "L")	7141	L protein	included	1987
MK107891.1	Homo sapiens	Nigeria	Tararba	2012	c("Z", "L")	7109	L protein	included	2010
MK107890.1	Homo sapiens	Nigeria	Tararba	2012	c("Z", "L")	7226	L protein	included	2010
MK107889.1	Homo sapiens	Nigeria	Plateau	2017	c("Z", "L")	7254	L protein	included	2018
MK107888.1	Homo sapiens	Nigeria	Plateau	2017	c("Z", "L")	7258	L protein	included	2018
MK107887.1	Homo sapiens	Nigeria	Taraba	2016	c("Z", "L")	7116	L protein	included	2013
MK107886.1	Homo sapiens	Nigeria	Taraba	2016	c("Z", "L")	7362	L protein	long ambiguity region
MK107885.1	Homo sapiens	Nigeria	Plateau	2016	c("Z", "L")	7224	L protein	included	1927
MK107884.1	Homo sapiens	Nigeria	Plateau	2016	c("Z", "L")	7191	L protein	included	1893
MK107883.1	Homo sapiens	Nigeria	Ondo	2016	c("Z", "L")	7190	L protein	included	2008
MK107882.1	Homo sapiens	Nigeria	Ondo	2016	c("Z", "L")	7256	L protein	included	2016
MK107881.1	Homo sapiens	Nigeria	Ondo	2016	c("Z", "L")	7255	L protein	included	2002
MK107880.1	Homo sapiens	Nigeria	Nasarawa	2016	c("Z", "L")	7224	L protein	long ambiguity region
MK107879.1	Homo sapiens	Nigeria	Nasarawa	2016	c("Z", "L")	7214	L protein	included	2014
MK107878.1	Homo sapiens	Nigeria	Nasarawa	2016	c("Z", "L")	7221	L protein	included	2012
MK107877.1	Homo sapiens	Nigeria	Nasarawa	2016	c("Z", "L")	7221	L protein	included	2014
MK107876.1	Homo sapiens	Nigeria	Nasarawa	2016	c("Z", "L")	7215	L protein	included	2014
MK107875.1	Homo sapiens	Nigeria	Nasarawa	2016	c("Z", "L")	7195	L protein	included	1976
MK107874.1	Homo sapiens	Nigeria	Kaduna	2016	c("Z", "L")	7187	L protein	included	2014
MK107873.1	Homo sapiens	Nigeria	Imo	2016	c("Z", "L")	7276	L protein	included	1967
MK107872.1	Homo sapiens	Nigeria	Ekiti	2016	c("Z", "L")	7426	L protein	included	1498
MK107871.1	Homo sapiens	Nigeria	Ebonyi	2016	c("Z", "L")	7201	L protein	included	1963
MK107870.1	Homo sapiens	Nigeria	Ebonyi	2016	c("Z", "L")	7230	L protein	included	1975
MK107869.1	Homo sapiens	Nigeria	Ebonyi	2016	c("Z", "L")	7230	L protein	included	1999
MK107868.1	Homo sapiens	Nigeria	Ebonyi	2016	c("Z", "L")	7277	L protein	included	1952
MK107867.1	Homo sapiens	Nigeria	Cross River	2016	c("Z", "L")	7299	L protein	included	1976
MK107866.1	Homo sapiens	Nigeria	Benue	2016	c("Z", "L")	7196	L protein	included	1950
MK107865.1	Homo sapiens	Nigeria	Bauchi	2016	c("Z", "L")	7172	L protein	included	2008
MK107864.1	Homo sapiens	Nigeria	Bauchi	2016	c("Z", "L")	7196	L protein	included	2014
MK107863.1	Homo sapiens	Nigeria	Bauchi	2016	c("Z", "L")	7252	L protein	included	1981
MK107862.1	Homo sapiens	Nigeria	Bauchi	2016	c("Z", "L")	7213	L protein	included	1925
MK107861.1	Homo sapiens	Nigeria	Ondo	2015	c("Z", "L")	7226	L protein	included	1995
MK107860.1	Homo sapiens	Nigeria	Ondo	2015	c("Z", "L")	7209	L protein	included	2015
MK107859.1	Homo sapiens	Nigeria	Nasarawa	2015	c("Z", "L")	7221	L protein	included	1988
MK107858.1	Homo sapiens	Nigeria	Kogi	2015	c("Z", "L")	7239	L protein	included	1992
MK107857.1	Homo sapiens	Nigeria	Bauchi	2015	c("Z", "L")	7255	L protein	included	1981
MK107856.1	Homo sapiens	Nigeria	Bauchi	2015	c("Z", "L")	7237	L protein	included	1989
MK107855.1	Homo sapiens	Nigeria	Nasarawa	2014	c("Z", "L")	7221	L protein	included	1988
MK107854.1	Homo sapiens	Nigeria	Ondo	2014	c("Z", "L")	7249	L protein	included	1997
MK107853.1	Homo sapiens	Nigeria	Ondo	2014	c("Z", "L")	7253	L protein	included	2007
MK107852.1	Homo sapiens	Nigeria	Ondo	2014	c("Z", "L")	7253	L protein	included	2008
MK107851.1	Homo sapiens	Nigeria	Ebonyi	2014	c("Z", "L")	7258	L protein	included	2012
MK107850.1	Homo sapiens	Nigeria	Ebonyi	2014	c("Z", "L")	7258	L protein	included	2012
MK107849.1	Homo sapiens	Nigeria	Ebonyi	2014	c("Z", "L")	7258	L protein	included	2012
MK107848.1	Homo sapiens	Nigeria	Ebonyi	2014	c("Z", "L")	7258	L protein	included	2012
MK107847.1	Homo sapiens	Nigeria	Ebonyi	2014	c("Z", "L")	7258	L protein	included	2012
MK107846.1	Homo sapiens	Nigeria	Taraba	2013	c("Z", "L")	7157	L protein	included	1963
MK107845.1	Homo sapiens	Nigeria	Bauchi	2013	c("Z", "L")	7235	L protein	included	1989
MK107844.1	Homo sapiens	Nigeria	Bauchi	2013	c("Z", "L")	7226	L protein	included	1995
MK107843.1	Homo sapiens	Nigeria	Delta	2012	c("Z", "L")	7222	L protein	included	1982
MK107842.1	Homo sapiens	Nigeria	Ondo	2011	c("Z", "L")	7227	L protein	included	1995
MK044799.1	Mastomys natalensis	Guinea	NA	2003	NULL	6654	L protein	included	1997
LC388592.1	Homo sapiens	Nigeria	Ebonyi State	2016	GPC	1520	S segment	too short
LC388591.1	Homo sapiens	Nigeria	Ebonyi State	2016	GPC	241	S segment	too short
LC388590.1	Homo sapiens	Nigeria	Enugu State	2014	GPC	282	S segment	too short
LC388589.1	Homo sapiens	Nigeria	Ebonyi State	2014	GPC	281	S segment	too short
LC388588.1	Homo sapiens	Nigeria	Ebonyi State	2014	GPC	281	S segment	too short
LC388587.1	Homo sapiens	Nigeria	Ebonyi State	2014	GPC	281	S segment	too short
LC388586.1	Homo sapiens	Nigeria	Ebonyi State	2014	GPC	282	S segment	too short
LC388585.1	Homo sapiens	Nigeria	Ebonyi State	2014	GPC	282	S segment	too short
LC388584.1	Homo sapiens	Nigeria	Ebonyi State	2014	GPC	282	S segment	too short
LC388583.1	Homo sapiens	Nigeria	Ebonyi State	2014	GPC	282	S segment	too short
LC388582.1	Homo sapiens	Nigeria	Ebonyi State	2014	GPC	282	S segment	too short
LC388581.1	Homo sapiens	Nigeria	Ebonyi State	2013	GPC	259	S segment	too short
LC388580.1	Homo sapiens	Nigeria	Ebonyi State	2014	GPC	282	S segment	too short
LC388579.1	Homo sapiens	Nigeria	Ebonyi State	2013	GPC	282	S segment	too short
LC388578.1	Homo sapiens	Nigeria	Ebonyi State	2013	GPC	234	S segment	too short
LC388577.1	Homo sapiens	Nigeria	Ebonyi State	2012	GPC	703	S segment	too short
LC388576.1	Homo sapiens	Nigeria	Ebonyi State	2012	GPC	287	S segment	too short
LC388575.1	Homo sapiens	Nigeria	Ebonyi State	2012	GPC	823	S segment	too short
LC387489.1	Homo sapiens	Nigeria	Ebonyi State	2016	c("Z", "L")	7169	L protein	included	2013
LC387488.1	Homo sapiens	Nigeria	Ebonyi State	2016	c("GPC", "NP")	3268	S segment	included	2014
LC387487.1	Homo sapiens	Nigeria	Ebonyi State	2016	c("Z", "L")	7167	L protein	included	2004
LC387486.1	Homo sapiens	Nigeria	Ebonyi State	2016	c("GPC", "NP")	3273	S segment	included	2007
LC387485.1	Homo sapiens	Nigeria	Ebonyi State	2016	c("Z", "L")	7153	L protein	included	2011
LC387484.1	Homo sapiens	Nigeria	Ebonyi State	2016	c("GPC", "NP")	3275	S segment	included	2013
LC387483.1	Homo sapiens	Nigeria	Ebonyi State	2016	c("Z", "L")	7146	L protein	included	1999
LC387482.1	Homo sapiens	Nigeria	Ebonyi State	2016	c("GPC", "NP")	3294	S segment	included	2000
LC387481.1	Homo sapiens	Nigeria	Ebonyi State	2014	c("Z", "L")	7135	L protein	included	2011
LC387480.1	Homo sapiens	Nigeria	Ebonyi State	2014	c("GPC", "NP")	3260	S segment	included	2012
LC387479.1	Homo sapiens	Nigeria	Ebonyi State	2014	c("Z", "L")	7170	L protein	included	2012
LC387478.1	Homo sapiens	Nigeria	Ebonyi State	2014	c("GPC", "NP")	3267	S segment	included	2012
LC387477.1	Homo sapiens	Nigeria	Ebonyi State	2014	c("Z", "L")	7131	L protein	included	2012
LC387476.1	Homo sapiens	Nigeria	Ebonyi State	2014	c("GPC", "NP")	3276	S segment	included	2014
LC387475.1	Homo sapiens	Nigeria	Ebonyi State	2014	c("Z", "L")	7147	L protein	included	2011
LC387474.1	Homo sapiens	Nigeria	Ebonyi State	2014	c("GPC", "NP")	3279	S segment	included	2012
LC387473.1	Homo sapiens	Nigeria	Ebonyi State	2014	c("Z", "L")	7134	L protein	included	2012
LC387472.1	Homo sapiens	Nigeria	Ebonyi State	2014	c("GPC", "NP")	3280	S segment	included	2011
LC387471.1	Homo sapiens	Nigeria	Ebonyi State	2013	c("Z", "L")	7143	L protein	included	2008
LC387470.1	Homo sapiens	Nigeria	Ebonyi State	2013	c("GPC", "NP")	3299	S segment	included	2009
LC387469.1	Homo sapiens	Nigeria	Ebonyi State	2012	c("Z", "L")	7137	L protein	included	2005
LC387468.1	Homo sapiens	Nigeria	Ebonyi State	2012	c("GPC", "NP")	3291	S segment	included	2007
MH888008.1	Homo sapiens	Nigeria	NA	2017	c("Z", "L")	7239	L protein	included	1999
MH888007.1	Homo sapiens	Nigeria	NA	2018	c("Z", "L")	7201	L protein	included	2016
MH888006.1	Homo sapiens	Nigeria	NA	2018	c("Z", "L")	7237	L protein	included	2008
MH888005.1	Homo sapiens	Nigeria	NA	2018	c("Z", "L")	7074	L protein	long ambiguity region
MH888004.1	Homo sapiens	Nigeria	NA	2017	c("Z", "L")	7211	L protein	included	2004
MH888003.1	Homo sapiens	Nigeria	NA	2018	c("Z", "L")	7147	L protein	included	2016
MH888002.1	Homo sapiens	Nigeria	NA	2017	c("Z", "L")	7188	L protein	included	2014
MH888001.1	Homo sapiens	Nigeria	NA	2018	c("Z", "L")	7215	L protein	included	2019
MH888000.1	Homo sapiens	Nigeria	NA	2018	c("Z", "L")	7135	L protein	included	1988
MH887999.1	Homo sapiens	Nigeria	NA	2017	c("Z", "L")	7173	L protein	included	2015
MH887998.1	Homo sapiens	Nigeria	NA	2018	c("Z", "L")	7190	L protein	included	2011
MH887997.1	Homo sapiens	Nigeria	NA	2018	c("Z", "L")	7225	L protein	included	2018
MH887996.1	Homo sapiens	Nigeria	NA	2017	c("Z", "L")	7190	L protein	included	2009
MH887995.1	Homo sapiens	Nigeria	NA	2017	c("Z", "L")	7220	L protein	included	2007
MH887994.1	Homo sapiens	Nigeria	NA	2018	c("Z", "L")	7245	L protein	included	2018
MH887993.1	Homo sapiens	Nigeria	NA	2018	c("Z", "L")	7178	L protein	included	2000
MH887992.1	Homo sapiens	Nigeria	NA	2018	c("Z", "L")	7212	L protein	included	1986
MH887991.1	Homo sapiens	Nigeria	NA	2017	c("Z", "L")	7241	L protein	included	2006
MH887990.1	Homo sapiens	Nigeria	NA	2018	c("Z", "L")	7131	L protein	included	2018
MH887989.1	Homo sapiens	Nigeria	NA	2017	c("Z", "L")	7216	L protein	included	1986
MH887988.1	Homo sapiens	Nigeria	NA	2018	c("Z", "L")	6957	L protein	included	1995
MH887987.1	Homo sapiens	Nigeria	NA	2018	c("Z", "L")	7105	L protein	included	2002
MH887986.1	Homo sapiens	Nigeria	NA	2018	c("Z", "L")	7100	L protein	included	2008
MH887985.1	Homo sapiens	Nigeria	NA	2018	c("Z", "L")	7147	L protein	included	2011
MH887984.1	Homo sapiens	Nigeria	NA	2017	c("Z", "L")	7140	L protein	included	1988
MH887983.1	Homo sapiens	Nigeria	NA	2018	c("Z", "L")	7225	L protein	included	2010
MH887982.1	Homo sapiens	Nigeria	NA	2018	c("Z", "L")	7143	L protein	included	2016
MH887981.1	Homo sapiens	Nigeria	NA	2017	c("Z", "L")	7175	L protein	included	2011
MH887980.1	Homo sapiens	Nigeria	NA	2018	c("Z", "L")	7151	L protein	included	2018
MH887979.1	Homo sapiens	Nigeria	NA	2018	c("Z", "L")	7168	L protein	included	2016
MH887978.1	Homo sapiens	Nigeria	NA	2018	c("Z", "L")	7233	L protein	included	2011
MH887977.1	Homo sapiens	Nigeria	NA	2018	c("Z", "L")	7235	L protein	included	2018
MH887976.1	Homo sapiens	Nigeria	NA	2017	c("Z", "L")	7239	L protein	included	1990
MH887975.1	Homo sapiens	Nigeria	NA	2018	c("Z", "L")	7239	L protein	included	2018
MH887974.1	Homo sapiens	Nigeria	NA	2017	c("Z", "L")	7128	L protein	included	2016
MH887973.1	Homo sapiens	Nigeria	NA	2018	c("Z", "L")	7198	L protein	included	1999
MH887972.1	Homo sapiens	Nigeria	NA	2017	c("Z", "L")	7240	L protein	included	2017
MH887971.1	Homo sapiens	Nigeria	NA	2017	c("Z", "L")	7232	L protein	included	2009
MH887970.1	Homo sapiens	Nigeria	NA	2017	c("Z", "L")	7184	L protein	included	1988
MH887969.1	Homo sapiens	Nigeria	NA	2018	c("Z", "L")	7200	L protein	included	2016
MH887968.1	Homo sapiens	Nigeria	NA	2017	c("Z", "L")	7239	L protein	included	1975
MH887967.1	Homo sapiens	Nigeria	NA	2018	c("Z", "L")	7187	L protein	included	2018
MH887966.1	Homo sapiens	Nigeria	NA	2017	c("Z", "L")	7202	L protein	included	2015
MH887965.1	Homo sapiens	Nigeria	NA	2017	c("Z", "L")	7238	L protein	included	2005
MH887964.1	Homo sapiens	Nigeria	NA	2017	c("Z", "L")	7180	L protein	included	1991
MH887963.1	Homo sapiens	Nigeria	NA	2018	c("Z", "L")	7229	L protein	included	2018
MH887962.1	Homo sapiens	Nigeria	NA	2017	c("Z", "L")	7170	L protein	included	2009
MH887961.1	Homo sapiens	Nigeria	NA	2018	c("Z", "L")	7150	L protein	included	2019
MH887960.1	Homo sapiens	Nigeria	NA	2018	c("Z", "L")	7221	L protein	included	2016
MH887959.1	Homo sapiens	Nigeria	NA	2018	c("Z", "L")	7198	L protein	included	2016
MH887958.1	Homo sapiens	Nigeria	NA	2018	c("Z", "L")	7124	L protein	included	2018
MH887957.1	Homo sapiens	Nigeria	NA	2018	c("Z", "L")	7154	L protein	included	2020
MH887956.1	Homo sapiens	Nigeria	NA	2018	c("Z", "L")	7217	L protein	included	2016
MH887955.1	Homo sapiens	Nigeria	NA	2018	c("Z", "L")	7186	L protein	included	2017
MH887954.1	Homo sapiens	Nigeria	NA	2018	c("Z", "L")	7177	L protein	included	1992
MH887953.1	Homo sapiens	Nigeria	NA	2018	c("Z", "L")	7214	L protein	included	2018
MH887952.1	Homo sapiens	Nigeria	NA	2018	c("Z", "L")	7125	L protein	included	2016
MH887951.1	Homo sapiens	Nigeria	NA	2017	c("Z", "L")	7238	L protein	included	2013
MH887950.1	Homo sapiens	Nigeria	NA	2017	c("Z", "L")	7220	L protein	included	1981
MH887949.1	Homo sapiens	Nigeria	NA	2017	c("Z", "L")	7158	L protein	included	1996
MH887948.1	Homo sapiens	Nigeria	NA	2018	c("Z", "L")	7224	L protein	included	2018
MH887947.1	Homo sapiens	Nigeria	NA	2018	c("Z", "L")	7152	L protein	included	2016
MH887946.1	Homo sapiens	Nigeria	NA	2017	c("Z", "L")	7070	L protein	included	2013
MH887945.1	Homo sapiens	Nigeria	NA	2018	c("Z", "L")	7200	L protein	included	2006
MH887944.1	Homo sapiens	Nigeria	NA	2018	c("Z", "L")	7147	L protein	included	2017
MH887943.1	Homo sapiens	Nigeria	NA	2018	c("Z", "L")	7138	L protein	included	2016
MH887942.1	Homo sapiens	Nigeria	NA	2018	c("Z", "L")	7125	L protein	included	1974
MH887941.1	Homo sapiens	Nigeria	NA	2018	c("Z", "L")	7217	L protein	included	1963
MH887940.1	Homo sapiens	Nigeria	NA	2017	c("Z", "L")	7194	L protein	included	2010
MH887939.1	Homo sapiens	Nigeria	NA	2017	c("Z", "L")	7220	L protein	included	2016
MH887938.1	Homo sapiens	Nigeria	NA	2018	c("Z", "L")	7185	L protein	included	2015
MH887937.1	Homo sapiens	Nigeria	NA	2018	c("Z", "L")	7219	L protein	included	2018
MH887936.1	Homo sapiens	Nigeria	NA	2018	c("Z", "L")	7233	L protein	included	2015
MH887935.1	Homo sapiens	Nigeria	NA	2018	c("Z", "L")	7187	L protein	included	2020
MH887934.1	Homo sapiens	Nigeria	NA	2018	c("Z", "L")	6912	L protein	included	2015
MH887933.1	Homo sapiens	Nigeria	NA	2018	c("Z", "L")	7115	L protein	included	2016
MH887932.1	Homo sapiens	Nigeria	NA	2017	c("Z", "L")	7227	L protein	included	2008
MH887931.1	Homo sapiens	Nigeria	NA	2017	c("Z", "L")	7197	L protein	included	2004
MH887930.1	Homo sapiens	Nigeria	NA	2018	c("Z", "L")	7219	L protein	included	2018
MH887929.1	Homo sapiens	Nigeria	NA	2018	c("Z", "L")	7213	L protein	included	2001
MH887928.1	Homo sapiens	Nigeria	NA	2018	c("Z", "L")	7230	L protein	included	2017
MH887927.1	Homo sapiens	Nigeria	NA	2017	c("Z", "L")	7206	L protein	included	2009
MH887926.1	Homo sapiens	Nigeria	NA	2018	c("Z", "L")	7084	L protein	included	2009
MH887925.1	Homo sapiens	Nigeria	NA	2017	c("Z", "L")	7232	L protein	included	2016
MH887924.1	Homo sapiens	Nigeria	NA	2018	L	6569	L protein	long ambiguity region
MH887923.1	Homo sapiens	Nigeria	NA	2017	c("Z", "L")	7234	L protein	included	2007
MH887922.1	Homo sapiens	Nigeria	NA	2017	c("Z", "L")	7134	L protein	included	2007
MH887921.1	Homo sapiens	Nigeria	NA	2018	c("Z", "L")	7222	L protein	included	2016
MH887920.1	Homo sapiens	Nigeria	NA	2018	c("Z", "L")	7050	L protein	included	2008
MH887919.1	Homo sapiens	Nigeria	NA	2017	c("Z", "L")	7173	L protein	included	2002
MH887918.1	Homo sapiens	Nigeria	NA	2018	c("Z", "L")	7211	L protein	included	2015
MH887917.1	Homo sapiens	Nigeria	NA	2017	c("Z", "L")	7229	L protein	included	1995
MH887916.1	Homo sapiens	Nigeria	NA	2017	c("Z", "L")	7188	L protein	included	2018
MH887915.1	Homo sapiens	Nigeria	NA	2018	c("Z", "L")	7214	L protein	included	2016
MH887914.1	Homo sapiens	Nigeria	NA	2017	c("Z", "L")	7217	L protein	included	1996
MH887913.1	Homo sapiens	Nigeria	NA	2017	c("Z", "L")	7214	L protein	included	2011
MH887912.1	Homo sapiens	Nigeria	NA	2018	c("Z", "L")	7190	L protein	included	2017
MH887911.1	Homo sapiens	Nigeria	NA	2018	c("Z", "L")	7229	L protein	included	2018
MH887910.1	Homo sapiens	Nigeria	NA	2018	c("Z", "L")	7180	L protein	included	2018
MH887909.1	Homo sapiens	Nigeria	NA	2017	c("Z", "L")	7238	L protein	included	2011
MH887908.1	Homo sapiens	Nigeria	NA	2018	c("Z", "L")	7225	L protein	included	2018
MH887907.1	Homo sapiens	Nigeria	NA	2017	c("Z", "L")	7210	L protein	included	2008
MH887906.1	Homo sapiens	Nigeria	NA	2018	c("Z", "L")	7158	L protein	included	2014
MH887905.1	Homo sapiens	Nigeria	NA	2017	c("Z", "L")	7238	L protein	included	2004
MH887904.1	Homo sapiens	Nigeria	NA	2018	c("Z", "L")	7226	L protein	included	2018
MH887903.1	Homo sapiens	Nigeria	NA	2018	c("Z", "L")	7123	L protein	included	2016
MH887902.1	Homo sapiens	Nigeria	NA	2018	c("Z", "L")	7214	L protein	included	2018
MH887901.1	Homo sapiens	Nigeria	NA	2017	c("Z", "L")	7172	L protein	included	2011
MH887900.1	Homo sapiens	Nigeria	NA	2018	c("Z", "L")	7234	L protein	included	2004
MH887899.1	Homo sapiens	Nigeria	NA	2018	c("Z", "L")	7238	L protein	included	2017
MH887898.1	Homo sapiens	Nigeria	NA	2017	c("Z", "L")	7231	L protein	included	1998
MH887897.1	Homo sapiens	Nigeria	NA	2017	c("GPC", "NP")	3359	S segment	included	2006
MH887896.1	Homo sapiens	Nigeria	NA	2017	c("GPC", "NP")	3375	S segment	included	2010
MH887895.1	Homo sapiens	Nigeria	NA	2017	c("GPC", "NP")	3346	S segment	included	2013
MH887894.1	Homo sapiens	Nigeria	NA	2018	c("GPC", "NP")	3374	S segment	included	2018
MH887893.1	Homo sapiens	Nigeria	NA	2018	c("GPC", "NP")	3294	S segment	included	2018
MH887892.1	Homo sapiens	Nigeria	NA	2018	c("GPC", "NP")	3318	S segment	included	2011
MH887891.1	Homo sapiens	Nigeria	NA	2018	c("GPC", "NP")	3231	S segment	included	2011
MH887890.1	Homo sapiens	Nigeria	NA	2018	c("GPC", "NP")	3278	S segment	included	2016
MH887889.1	Homo sapiens	Nigeria	NA	2018	c("GPC", "NP")	3384	S segment	included	2018
MH887888.1	Homo sapiens	Nigeria	NA	2017	c("GPC", "NP")	3386	S segment	included	2009
MH887887.1	Homo sapiens	Nigeria	NA	2018	c("GPC", "NP")	3379	S segment	included	2018
MH887886.1	Homo sapiens	Nigeria	NA	2018	c("GPC", "NP")	3253	S segment	included	1995
MH887885.1	Homo sapiens	Nigeria	NA	2017	c("GPC", "NP")	3350	S segment	included	2017
MH887884.1	Homo sapiens	Nigeria	NA	2017	c("GPC", "NP")	3379	S segment	included	1995
MH887883.1	Homo sapiens	Nigeria	NA	2017	c("GPC", "NP")	3382	S segment	included	2000
MH887882.1	Homo sapiens	Nigeria	NA	2018	c("GPC", "NP")	3378	S segment	included	2018
MH887881.1	Homo sapiens	Nigeria	NA	2017	c("GPC", "NP")	3390	S segment	included	2008
MH887880.1	Homo sapiens	Nigeria	NA	2018	c("GPC", "NP")	3388	S segment	included	1983
MH887879.1	Homo sapiens	Nigeria	NA	2018	c("GPC", "NP")	3380	S segment	included	2018
MH887878.1	Homo sapiens	Nigeria	NA	2018	c("GPC", "NP")	3381	S segment	included	1969
MH887877.1	Homo sapiens	Nigeria	NA	2017	c("GPC", "NP")	3377	S segment	included	2015
MH887876.1	Homo sapiens	Nigeria	NA	2018	c("GPC", "NP")	3237	S segment	included	2016
MH887875.1	Homo sapiens	Nigeria	NA	2018	c("GPC", "NP")	3380	S segment	included	2018
MH887874.1	Homo sapiens	Nigeria	NA	2017	c("GPC", "NP")	3340	S segment	included	1990
MH887873.1	Homo sapiens	Nigeria	NA	2018	c("GPC", "NP")	3348	S segment	included	2000
MH887872.1	Homo sapiens	Nigeria	NA	2017	c("GPC", "NP")	3319	S segment	included	2014
MH887871.1	Homo sapiens	Nigeria	NA	2018	c("GPC", "NP")	3298	S segment	included	2015
MH887870.1	Homo sapiens	Nigeria	NA	2018	c("GPC", "NP")	3388	S segment	included	2008
MH887869.1	Homo sapiens	Nigeria	NA	2018	c("GPC", "NP")	3391	S segment	included	2018
MH887868.1	Homo sapiens	Nigeria	NA	2018	c("GPC", "NP")	3387	S segment	included	2018
MH887867.1	Homo sapiens	Nigeria	NA	2018	c("GPC", "NP")	3393	S segment	included	2016
MH887866.1	Homo sapiens	Nigeria	NA	2018	c("GPC", "NP")	3383	S segment	included	2018
MH887865.1	Homo sapiens	Nigeria	NA	2018	c("GPC", "NP")	3374	S segment	included	2005
MH887864.1	Homo sapiens	Nigeria	NA	2018	c("GPC", "NP")	3386	S segment	included	2012
MH887863.1	Homo sapiens	Nigeria	NA	2018	c("GPC", "NP")	3301	S segment	included	1970
MH887862.1	Homo sapiens	Nigeria	NA	2018	c("GPC", "NP")	3169	S segment	included	2016
MH887861.1	Homo sapiens	Nigeria	NA	2018	c("GPC", "NP")	3389	S segment	included	2018
MH887860.1	Homo sapiens	Nigeria	NA	2018	c("GPC", "NP")	3339	S segment	included	2018
MH887859.1	Homo sapiens	Nigeria	NA	2018	c("GPC", "NP")	3172	S segment	included	2010
MH887858.1	Homo sapiens	Nigeria	NA	2018	c("GPC", "NP")	3379	S segment	included	2015
MH887857.1	Homo sapiens	Nigeria	NA	2018	c("GPC", "NP")	3380	S segment	included	2014
MH887856.1	Homo sapiens	Nigeria	NA	2018	c("GPC", "NP")	3226	S segment	included	2018
MH887855.1	Homo sapiens	Nigeria	NA	2018	c("GPC", "NP")	3391	S segment	included	2017
MH887854.1	Homo sapiens	Nigeria	NA	2017	c("GPC", "NP")	3396	S segment	included	2012
MH887853.1	Homo sapiens	Nigeria	NA	2018	c("GPC", "NP")	3273	S segment	included	2003
MH887852.1	Homo sapiens	Nigeria	NA	2018	c("GPC", "NP")	3284	S segment	included	1986
MH887851.1	Homo sapiens	Nigeria	NA	2018	c("GPC", "NP")	3360	S segment	included	2018
MH887850.1	Homo sapiens	Nigeria	NA	2018	c("GPC", "NP")	3201	S segment	included	2002
MH887849.1	Homo sapiens	Nigeria	NA	2017	c("GPC", "NP")	3388	S segment	included	2011
MH887848.1	Homo sapiens	Nigeria	NA	2017	c("GPC", "NP")	3358	S segment	included	2001
MH887847.1	Homo sapiens	Nigeria	NA	2018	c("GPC", "NP")	3338	S segment	included	2017
MH887846.1	Homo sapiens	Nigeria	NA	2018	c("GPC", "NP")	3358	S segment	included	2018
MH887845.1	Homo sapiens	Nigeria	NA	2018	c("GPC", "NP")	3382	S segment	included	2017
MH887844.1	Homo sapiens	Nigeria	NA	2017	c("GPC", "NP")	3390	S segment	included	2011
MH887843.1	Homo sapiens	Nigeria	NA	2017	c("GPC", "NP")	3393	S segment	included	2011
MH887842.1	Homo sapiens	Nigeria	NA	2017	c("GPC", "NP")	3396	S segment	included	2003
MH887841.1	Homo sapiens	Nigeria	NA	2017	c("GPC", "NP")	3358	S segment	included	2008
MH887840.1	Homo sapiens	Nigeria	NA	2017	c("GPC", "NP")	3385	S segment	included	1986
MH887839.1	Homo sapiens	Nigeria	NA	2018	c("GPC", "NP")	3388	S segment	included	2016
MH887838.1	Homo sapiens	Nigeria	NA	2017	c("GPC", "NP")	3362	S segment	included	1988
MH887837.1	Homo sapiens	Nigeria	NA	2018	c("GPC", "NP")	3338	S segment	included	2017
MH887836.1	Homo sapiens	Nigeria	NA	2018	c("GPC", "NP")	3385	S segment	included	2018
MH887835.1	Homo sapiens	Nigeria	NA	2017	c("GPC", "NP")	3267	S segment	included	2015
MH887834.1	Homo sapiens	Nigeria	NA	2018	c("GPC", "NP")	3318	S segment	included	2018
MH887833.1	Homo sapiens	Nigeria	NA	2018	c("GPC", "NP")	3308	S segment	included	1991
MH887832.1	Homo sapiens	Nigeria	NA	2018	c("GPC", "NP")	3390	S segment	included	2003
MH887831.1	Homo sapiens	Nigeria	NA	2017	c("GPC", "NP")	3376	S segment	included	2013
MH887830.1	Homo sapiens	Nigeria	NA	2017	c("GPC", "NP")	3393	S segment	included	2010
MH887829.1	Homo sapiens	Nigeria	NA	2018	c("GPC", "NP")	3386	S segment	included	2018
MH887828.1	Homo sapiens	Nigeria	NA	2018	c("GPC", "NP")	3346	S segment	included	2018
MH887827.1	Homo sapiens	Nigeria	NA	2017	c("GPC", "NP")	3363	S segment	included	2004
MH887826.1	Homo sapiens	Nigeria	NA	2017	c("GPC", "NP")	3394	S segment	included	2013
MH887825.1	Homo sapiens	Nigeria	NA	2018	c("GPC", "NP")	3341	S segment	included	1997
MH887824.1	Homo sapiens	Nigeria	NA	2018	c("GPC", "NP")	3296	S segment	included	2016
MH887823.1	Homo sapiens	Nigeria	NA	2017	c("GPC", "NP")	3269	S segment	included	2004
MH887822.1	Homo sapiens	Nigeria	NA	2017	c("GPC", "NP")	3386	S segment	included	2010
MH887821.1	Homo sapiens	Nigeria	NA	2018	c("GPC", "NP")	3288	S segment	included	2016
MH887820.1	Homo sapiens	Nigeria	NA	2018	c("GPC", "NP")	3296	S segment	included	2009
MH887819.1	Homo sapiens	Nigeria	NA	2018	c("GPC", "NP")	3347	S segment	included	2017
MH887818.1	Homo sapiens	Nigeria	NA	2018	c("GPC", "NP")	3392	S segment	included	2018
MH887817.1	Homo sapiens	Nigeria	NA	2017	c("GPC", "NP")	3323	S segment	included	2007
MH887816.1	Homo sapiens	Nigeria	NA	2018	c("GPC", "NP")	3301	S segment	included	2013
MH887815.1	Homo sapiens	Nigeria	NA	2018	c("GPC", "NP")	3386	S segment	included	2018
MH887814.1	Homo sapiens	Nigeria	NA	2018	c("GPC", "NP")	3206	S segment	included	1994
MH887813.1	Homo sapiens	Nigeria	NA	2018	c("GPC", "NP")	3259	S segment	included	2018
MH887812.1	Homo sapiens	Nigeria	NA	2018	c("GPC", "NP")	3200	S segment	included	2016
MH887811.1	Homo sapiens	Nigeria	NA	2017	c("GPC", "NP")	3336	S segment	included	2005
MH887810.1	Homo sapiens	Nigeria	NA	2018	c("GPC", "NP")	3290	S segment	included	1987
MH887809.1	Homo sapiens	Nigeria	NA	2018	c("GPC", "NP")	3243	S segment	included	2018
MH887808.1	Homo sapiens	Nigeria	NA	2017	c("GPC", "NP")	3377	S segment	included	2000
MH887807.1	Homo sapiens	Nigeria	NA	2018	c("GPC", "NP")	3390	S segment	included	2018
MH887806.1	Homo sapiens	Nigeria	NA	2018	c("GPC", "NP")	3392	S segment	included	2018
MH887805.1	Homo sapiens	Nigeria	NA	2018	c("GPC", "NP")	3378	S segment	included	2017
MH887804.1	Homo sapiens	Nigeria	NA	2018	c("GPC", "NP")	3361	S segment	included	2018
MH887803.1	Homo sapiens	Nigeria	NA	2018	c("GPC", "NP")	3380	S segment	included	2018
MH887802.1	Homo sapiens	Nigeria	NA	2018	c("GPC", "NP")	3355	S segment	included	2018
MH887801.1	Homo sapiens	Nigeria	NA	2017	c("GPC", "NP")	3392	S segment	included	2008
MH887800.1	Homo sapiens	Nigeria	NA	2017	c("GPC", "NP")	3382	S segment	included	2010
MH887799.1	Homo sapiens	Nigeria	NA	2018	c("GPC", "NP")	3337	S segment	included	2018
MH887798.1	Homo sapiens	Nigeria	NA	2018	c("GPC", "NP")	3265	S segment	included	2018
MH887797.1	Homo sapiens	Nigeria	NA	2017	c("GPC", "NP")	3396	S segment	included	2012
MH887796.1	Homo sapiens	Nigeria	NA	2018	c("GPC", "NP")	3303	S segment	included	2004
MH887795.1	Homo sapiens	Nigeria	NA	2017	c("GPC", "NP")	3390	S segment	included	2015
MH887794.1	Homo sapiens	Nigeria	NA	2018	c("GPC", "NP")	3216	S segment	included	2013
MH887793.1	Homo sapiens	Nigeria	NA	2017	c("GPC", "NP")	3384	S segment	included	2008
MH887792.1	Homo sapiens	Nigeria	NA	2018	c("GPC", "NP")	3336	S segment	included	2011
MH887791.1	Homo sapiens	Nigeria	NA	2017	c("GPC", "NP")	3375	S segment	included	2014
MH887790.1	Homo sapiens	Nigeria	NA	2018	c("GPC", "NP")	3390	S segment	included	2014
MH887789.1	Homo sapiens	Nigeria	NA	2017	c("GPC", "NP")	3391	S segment	included	2016
MH887788.1	Homo sapiens	Nigeria	NA	2017	c("GPC", "NP")	3299	S segment	included	2008
MH887787.1	Homo sapiens	Nigeria	NA	2017	c("GPC", "NP")	3379	S segment	included	2014
MH887786.1	Homo sapiens	Nigeria	NA	2018	c("GPC", "NP")	3382	S segment	included	2018
MH887785.1	Homo sapiens	Nigeria	NA	2018	c("GPC", "NP")	3324	S segment	included	1998
MH887784.1	Homo sapiens	Nigeria	NA	2018	c("GPC", "NP")	3311	S segment	included	2014
MH887783.1	Homo sapiens	Nigeria	NA	2017	c("GPC", "NP")	3379	S segment	included	2007
MH887782.1	Homo sapiens	Nigeria	NA	2018	c("GPC", "NP")	3242	S segment	included	2013
MH887781.1	Homo sapiens	Nigeria	NA	2018	c("GPC", "NP")	3250	S segment	included	2015
MH887780.1	Homo sapiens	Nigeria	NA	2018	c("GPC", "NP")	3394	S segment	included	2018
MH887779.1	Homo sapiens	Nigeria	NA	2018	c("GPC", "NP")	3319	S segment	included	2018
MH887778.1	Homo sapiens	Nigeria	NA	2017	c("GPC", "NP")	3391	S segment	included	1980
MH887777.1	Homo sapiens	Nigeria	NA	2018	c("GPC", "NP")	3376	S segment	included	2014
MH887776.1	Homo sapiens	Nigeria	NA	2018	c("GPC", "NP")	3385	S segment	included	2018
MH887775.1	Homo sapiens	Nigeria	NA	2018	c("GPC", "NP")	3390	S segment	included	2018
MH887774.1	Homo sapiens	Nigeria	NA	2018	c("GPC", "NP")	3279	S segment	included	2016
MH887773.1	Homo sapiens	Nigeria	NA	2017	c("GPC", "NP")	3323	S segment	included	2014
MH887772.1	Homo sapiens	Nigeria	NA	2017	c("GPC", "NP")	3338	S segment	included	2008
MH887771.1	Homo sapiens	Nigeria	NA	2018	c("GPC", "NP")	3390	S segment	included	2018
MH887770.1	Homo sapiens	Nigeria	NA	2018	c("GPC", "NP")	3343	S segment	included	2018
MH887769.1	Homo sapiens	Nigeria	NA	2018	c("GPC", "NP")	3351	S segment	included	2018
MH887768.1	Homo sapiens	Nigeria	NA	2018	c("GPC", "NP")	3370	S segment	included	2018
MH887767.1	Homo sapiens	Nigeria	NA	2018	c("GPC", "NP")	3393	S segment	included	2018
MH887766.1	Homo sapiens	Nigeria	NA	2018	c("GPC", "NP")	3390	S segment	included	2018
MH887765.1	Homo sapiens	Nigeria	NA	2018	c("GPC", "NP")	3395	S segment	included	2018
MH887764.1	Homo sapiens	Nigeria	NA	2018	c("GPC", "NP")	3356	S segment	included	2004
MH887763.1	Homo sapiens	Nigeria	NA	2017	c("GPC", "NP")	3362	S segment	included	2004
MH887762.1	Homo sapiens	Nigeria	NA	2018	c("GPC", "NP")	3385	S segment	included	2016
MH887761.1	Homo sapiens	Nigeria	NA	2017	c("GPC", "NP")	3393	S segment	included	1997
MH887760.1	Homo sapiens	Nigeria	NA	2018	c("GPC", "NP")	3266	S segment	included	1996
MH887759.1	Homo sapiens	Nigeria	NA	2018	c("GPC", "NP")	3300	S segment	included	2018
MH887758.1	Homo sapiens	Nigeria	NA	2017	c("GPC", "NP")	3375	S segment	included	1999
MH887757.1	Homo sapiens	Nigeria	NA	2017	c("GPC", "NP")	3392	S segment	included	2016
MH887756.1	Homo sapiens	Nigeria	NA	2018	c("GPC", "NP")	3375	S segment	included	2010
MH887755.1	Homo sapiens	Nigeria	NA	2018	c("GPC", "NP")	3394	S segment	included	2007
KP339133.1	Mastomys natalensis	Guinea	Tanganya	2011	NULL	756	S segment	too short
KP339132.1	Mastomys natalensis	Guinea	Tanganya	2011	NULL	756	S segment	too short
KP339131.1	Mastomys natalensis	Guinea	Tanganya	2011	NULL	756	S segment	too short
KP339130.1	Mastomys natalensis	Guinea	Tanganya	2011	NULL	756	S segment	too short
KP339129.1	Mastomys natalensis	Guinea	Tanganya	2011	NULL	756	S segment	too short
KP339128.1	Mastomys natalensis	Guinea	Tanganya	2011	NULL	756	S segment	too short
KP339127.1	Mastomys natalensis	Guinea	Tanganya	2011	NULL	756	S segment	too short
KP339126.1	Mastomys natalensis	Guinea	Bantou	2011	NULL	756	S segment	too short
KP339125.1	Mastomys natalensis	Guinea	Bantou	2011	NULL	756	S segment	too short
KP339124.1	Mastomys natalensis	Guinea	Bantou	2011	NULL	756	S segment	too short
KP339123.1	Mastomys natalensis	Guinea	Bantou	2011	NULL	756	S segment	too short
KP339122.1	Mastomys natalensis	Guinea	Bantou	2011	NULL	756	S segment	too short
KP339121.1	Mastomys natalensis	Guinea	Bantou	2011	NULL	756	S segment	too short
KP339120.1	Mastomys natalensis	Guinea	Bantou	2011	NULL	756	S segment	too short
KP339119.1	Mastomys natalensis	Guinea	Bantou	2005	NULL	756	S segment	too short
KP339118.1	Mastomys natalensis	Guinea	Bantou	2005	NULL	756	S segment	too short
KP339117.1	Mastomys natalensis	Guinea	Bantou	2005	NULL	756	S segment	too short
KP339116.1	Mastomys natalensis	Guinea	Bantou	2005	NULL	756	S segment	too short
KP339115.1	Mastomys natalensis	Guinea	Bantou	2005	NULL	756	S segment	too short
KP339114.1	Mastomys natalensis	Guinea	Tanganya	2005	NULL	756	S segment	too short
KP339113.1	Mastomys natalensis	Guinea	Tanganya	2005	NULL	756	S segment	too short
KP339112.1	Mastomys natalensis	Guinea	Tanganya	2005	NULL	756	S segment	too short
KP339111.1	Mastomys natalensis	Guinea	Tanganya	2004	NULL	756	S segment	too short
KP339110.1	Mastomys natalensis	Guinea	Tanganya	2004	NULL	756	S segment	too short
KP339109.1	Mastomys natalensis	Guinea	Bantou	2004	NULL	734	S segment	too short
KP339108.1	Mastomys natalensis	Guinea	Bantou	2004	NULL	756	S segment	too short
KP339107.1	Mastomys natalensis	Guinea	Bantou	2004	NULL	756	S segment	too short
KP339106.1	Mastomys natalensis	Guinea	Bantou	2004	NULL	756	S segment	too short
KP339105.1	Mastomys natalensis	Guinea	Bantou	2004	NULL	756	S segment	too short
KP339104.1	Mastomys natalensis	Guinea	Bantou	2004	NULL	756	S segment	too short
KP339103.1	Mastomys natalensis	Guinea	Bantou	2004	NULL	756	S segment	too short
KP339102.1	Mastomys natalensis	Guinea	Tanganya	2004	NULL	756	S segment	too short
KP339101.1	Mastomys natalensis	Guinea	Tanganya	2004	NULL	756	S segment	too short
KP339100.1	Mastomys natalensis	Guinea	Tanganya	2004	NULL	756	S segment	too short
KP339099.1	Mastomys natalensis	Guinea	Tanganya	2004	NULL	756	S segment	too short
KP339098.1	Mastomys natalensis	Guinea	Tanganya	2004	NULL	756	S segment	too short
KP339097.1	Mastomys natalensis	Guinea	Tanganya	2004	NULL	756	S segment	too short
KP339096.1	Mastomys natalensis	Guinea	Tanganya	2004	NULL	756	S segment	too short
KP339095.1	Mastomys natalensis	Guinea	Tanganya	2004	NULL	756	S segment	too short
KP339094.1	Mastomys natalensis	Guinea	Bantou	2004	NULL	756	S segment	too short
KP339093.1	Mastomys natalensis	Guinea	Bantou	2004	NULL	756	S segment	too short
KP339092.1	Mastomys natalensis	Guinea	Bantou	2004	NULL	756	S segment	too short
KP339091.1	Mastomys natalensis	Guinea	Bantou	2004	NULL	756	S segment	too short
KP339090.1	Mastomys natalensis	Guinea	Bantou	2004	NULL	756	S segment	too short
KP339089.1	Mastomys natalensis	Guinea	Bantou	2004	NULL	756	S segment	too short
KP339088.1	Mastomys natalensis	Guinea	Bantou	2004	NULL	756	S segment	too short
KP339087.1	Mastomys natalensis	Guinea	Bantou	2004	NULL	756	S segment	too short
KP339086.1	Mastomys natalensis	Guinea	Tanganya	2004	NULL	756	S segment	too short
KP339085.1	Mastomys natalensis	Guinea	Tanganya	2004	NULL	756	S segment	too short
KP339084.1	Mastomys natalensis	Guinea	Tanganya	2004	NULL	741	S segment	too short
KP339083.1	Mastomys natalensis	Guinea	Tanganya	2004	NULL	756	S segment	too short
KP339082.1	Mastomys natalensis	Guinea	Bantou	2004	NULL	756	S segment	too short
KP339081.1	Mastomys natalensis	Guinea	Bantou	2004	NULL	756	S segment	too short
KP339080.1	Mastomys natalensis	Guinea	Tanganya	2003	NULL	756	S segment	too short
KP339079.1	Mastomys natalensis	Guinea	Tanganya	2003	NULL	756	S segment	too short
KP339078.1	Mastomys natalensis	Guinea	Tanganya	2003	NULL	756	S segment	too short
KP339077.1	Mastomys natalensis	Guinea	Tanganya	2003	NULL	756	S segment	too short
KP339076.1	Mastomys natalensis	Guinea	Tanganya	2003	NULL	756	S segment	too short
KP339075.1	Mastomys natalensis	Guinea	Tanganya	2003	NULL	756	S segment	too short
KP339074.1	Mastomys natalensis	Guinea	Tanganya	2003	NULL	756	S segment	too short
KP339073.1	Mastomys natalensis	Guinea	Tanganya	2003	NULL	756	S segment	too short
KP339072.1	Mastomys natalensis	Guinea	Tanganya	2003	NULL	756	S segment	too short
KP339071.1	Mastomys natalensis	Guinea	Tanganya	2003	NULL	756	S segment	too short
KP339070.1	Mastomys natalensis	Guinea	Bantou	2003	NULL	756	S segment	too short
KP339069.1	Mastomys natalensis	Guinea	Bantou	2003	NULL	756	S segment	too short
KP339068.1	Mastomys natalensis	Guinea	Bantou	2003	NULL	756	S segment	too short
KP339067.1	Mastomys natalensis	Guinea	Bantou	2003	NULL	756	S segment	too short
KP339066.1	Mastomys natalensis	Guinea	Bantou	2003	NULL	756	S segment	too short
KP339065.1	Mastomys natalensis	Guinea	Bantou	2003	NULL	756	S segment	too short
KP339064.1	Mastomys natalensis	Guinea	Bantou	2003	NULL	756	S segment	too short
KP339063.1	Mastomys natalensis	Guinea	Bantou	2003	NULL	756	S segment	too short
KP339062.1	Mastomys natalensis	Guinea	Bantou	2003	NULL	756	S segment	too short
KP339061.1	Mastomys natalensis	Guinea	Bantou	2003	NULL	756	S segment	too short
KP339060.1	Mastomys natalensis	Guinea	Bantou	2003	NULL	756	S segment	too short
KP339059.1	Mastomys natalensis	Guinea	Bantou	2003	NULL	756	S segment	too short
KP339058.1	Mastomys natalensis	Guinea	Bantou	2003	NULL	756	S segment	too short
KP339057.1	Mastomys natalensis	Guinea	Bantou	2003	NULL	756	S segment	too short
KP339056.1	Mastomys natalensis	Guinea	Bantou	2003	NULL	756	S segment	too short
KP339055.1	Mastomys natalensis	Guinea	Bantou	2003	NULL	756	S segment	too short
KP339054.1	Mastomys natalensis	Guinea	Gbetaya	2003	NULL	756	S segment	too short
KP339053.1	Mastomys natalensis	Guinea	Gbetaya	2003	NULL	756	S segment	too short
KP339052.1	Mastomys natalensis	Guinea	Gbetaya	2003	NULL	756	S segment	too short
KP339051.1	Mastomys natalensis	Guinea	Gbetaya	2003	NULL	756	S segment	too short
KP339050.1	Mastomys natalensis	Guinea	Gbetaya	2003	NULL	756	S segment	too short
NC_004297.1	NULL	NULL	NA	NA	c("LASVsLgp1", "LASVsLgp2")	7279	L protein	lack metadata
NC_004296.1	NULL	NULL	NA	NA	c("LASVsSgp1", "LASVsSgp2")	3402	S segment	lack metadata
MF317946.1	Homo sapiens	Nigeria	NA	2016	GPC	266	S segment	too short
MF317945.1	Homo sapiens	Nigeria	NA	2016	GPC	266	S segment	too short
MF317944.1	Homo sapiens	Nigeria	NA	2016	GPC	263	S segment	too short
MF317943.1	Homo sapiens	Nigeria	NA	2016	GPC	263	S segment	too short
MF317942.1	Homo sapiens	Nigeria	NA	2016	GPC	263	S segment	too short
MF317941.1	Homo sapiens	Nigeria	NA	2016	GPC	263	S segment	too short
MF317940.1	Homo sapiens	Nigeria	NA	2016	GPC	263	S segment	too short
MF317939.1	Homo sapiens	Nigeria	NA	2016	GPC	263	S segment	too short
MF317938.1	Homo sapiens	Nigeria	NA	2016	GPC	263	S segment	too short
MF317937.1	Homo sapiens	Nigeria	NA	2016	GPC	263	S segment	too short
MF317936.1	Homo sapiens	Nigeria	NA	2016	GPC	263	S segment	too short
MF317935.1	Homo sapiens	Nigeria	NA	2016	GPC	263	S segment	too short
MF317934.1	Homo sapiens	Nigeria	NA	2015	GPC	263	S segment	too short
MF317933.1	Homo sapiens	Nigeria	NA	2015	GPC	263	S segment	too short
MF317932.1	Homo sapiens	Benin	NA	2014	GPC	263	S segment	too short
MH157052.1	Homo sapiens	Nigeria	NA	2018	c("GPC", "NP")	3148	S segment	included	2018
MH157050.1	Homo sapiens	Nigeria	NA	2018	c("GPC", "NP")	3323	S segment	included	2018
MH157046.1	Homo sapiens	Nigeria	NA	2018	c("GPC", "NP")	3279	S segment	long ambiguity region
MH157045.1	Homo sapiens	Nigeria	NA	2018	c("GPC", "NP")	3340	S segment	included	2012
MH157044.1	Homo sapiens	Nigeria	NA	2018	c("GPC", "NP")	3275	S segment	included	2005
MH157041.1	Homo sapiens	Nigeria	NA	2018	c("GPC", "NP")	3319	S segment	included	2018
MH157039.1	Homo sapiens	Nigeria	NA	2018	c("GPC", "NP")	3301	S segment	long ambiguity region
MH157038.1	Homo sapiens	Nigeria	NA	2018	c("GPC", "NP")	3378	S segment	included	2011
MH157037.1	Homo sapiens	Nigeria	NA	2018	c("GPC", "NP")	3330	S segment	included	2018
MH157035.1	Homo sapiens	Nigeria	NA	2018	c("GPC", "NP")	3390	S segment	included	2018
MH157034.1	Homo sapiens	Nigeria	NA	2018	c("GPC", "NP")	3389	S segment	included	2018
MH157032.1	Homo sapiens	Nigeria	NA	2018	c("GPC", "NP")	3375	S segment	included	2018
MH157030.1	Homo sapiens	Nigeria	NA	2018	c("GPC", "NP")	2580	S segment	too short
MH157028.1	Homo sapiens	Nigeria	NA	2018	c("GPC", "NP")	3336	S segment	included	2018
MH157053.1	Homo sapiens	Nigeria	NA	2018	c("Z", "L")	7133	L protein	included	2018
MH157051.1	Homo sapiens	Nigeria	NA	2018	NULL	6418	S segment	long ambiguity region
MH157049.1	Homo sapiens	Nigeria	NA	2018	c("Z", "L")	7239	L protein	included	2018
MH157048.1	Homo sapiens	Nigeria	NA	2018	c("Z", "L")	7092	L protein	included	2004
MH157047.1	Homo sapiens	Nigeria	NA	2018	c("Z", "L")	7103	L protein	included	2018
MH157043.1	Homo sapiens	Nigeria	NA	2018	Z	6841	L protein	long ambiguity region
MH157042.1	Homo sapiens	Nigeria	NA	2018	c("Z", "L")	7153	L protein	included	2019
MH157040.1	Homo sapiens	Nigeria	NA	2018	c("Z", "L")	7085	L protein	long ambiguity region
MH157036.1	Homo sapiens	Nigeria	NA	2018	c("Z", "L")	7121	L protein	included	2016
MH157033.1	Homo sapiens	Nigeria	NA	2018	c("Z", "L")	7140	L protein	included	2011
MH157031.1	Homo sapiens	Nigeria	NA	2018	c("Z", "L")	7074	L protein	included	2016
MH157029.1	Homo sapiens	Nigeria	NA	2018	c("Z", "L")	7215	L protein	included	2007
MH157027.1	Homo sapiens	Nigeria	NA	2018	Z	6915	L protein	long ambiguity region
MH157026.1	Homo sapiens	Nigeria	NA	2018	L	6326	L protein	long ambiguity region
MH053590.1	Homo sapiens	Nigeria	NA	2016	L	6711	L protein	included	1995
MH053587.1	Homo sapiens	Nigeria	NA	2016	c("Z", "L")	7235	L protein	included	2014
MH053585.1	Homo sapiens	Nigeria	NA	2016	c("Z", "L")	7078	L protein	included	2013
MH053583.1	Homo sapiens	Nigeria	NA	2016	L	6564	L protein	included	1983
MH053581.1	Homo sapiens	Nigeria	NA	2015	c("Z", "L")	7135	L protein	long ambiguity region
MH053579.1	Homo sapiens	Nigeria	NA	2016	c("Z", "L")	7117	L protein	included	2004
MH053571.1	Homo sapiens	Nigeria	NA	2016	c("Z", "L")	7231	L protein	included	2002
MH053570.1	Homo sapiens	Nigeria	NA	2015	c("Z", "L")	7235	L protein	included	2000
MH053569.1	Homo sapiens	Nigeria	NA	2016	c("Z", "L")	7072	L protein	long ambiguity region
MH053568.1	Homo sapiens	Nigeria	NA	2016	c("Z", "L")	7017	L protein	included	1998
MH053566.1	Homo sapiens	Nigeria	NA	2015	c("Z", "L")	7164	L protein	long ambiguity region
MH053565.1	Homo sapiens	Nigeria	NA	2016	c("Z", "L")	7158	L protein	included	2015
MH053563.1	Homo sapiens	Nigeria	NA	2016	c("Z", "L")	7232	L protein	included	2016
MH053558.1	Homo sapiens	Nigeria	NA	2016	L	6812	L protein	included	2000
MH053556.1	Homo sapiens	Nigeria	NA	2016	c("Z", "L")	7082	L protein	long ambiguity region
MH053550.1	Homo sapiens	Nigeria	NA	2016	c("Z", "L")	7090	L protein	long ambiguity region
MH053549.1	Homo sapiens	Nigeria	NA	2016	c("Z", "L")	7210	L protein	included	2017
MH053548.1	Homo sapiens	Nigeria	NA	2016	c("Z", "L")	7132	L protein	included	1951
MH053547.1	Homo sapiens	Nigeria	NA	2015	c("Z", "L")	7186	L protein	included	2015
MH053546.1	Homo sapiens	Nigeria	NA	2016	c("Z", "L")	7235	L protein	included	2002
MH053543.1	Homo sapiens	Nigeria	NA	2016	c("Z", "L")	7098	L protein	included	1963
MH053542.1	Homo sapiens	Nigeria	NA	2016	c("Z", "L")	7207	L protein	included	2009
MH053541.1	Homo sapiens	Nigeria	NA	2016	L	6726	L protein	included	1998
MH053540.1	Homo sapiens	Nigeria	NA	2016	L	6776	L protein	included	2013
MH053539.1	Homo sapiens	Nigeria	NA	2016	L	6730	L protein	included	1955
MH053535.1	Homo sapiens	Nigeria	NA	2016	c("Z", "L")	7237	L protein	included	2001
MH053534.1	Homo sapiens	Nigeria	NA	2016	c("Z", "L")	7153	L protein	long ambiguity region
MH053532.1	Homo sapiens	Nigeria	NA	2015	c("Z", "L")	7161	L protein	long ambiguity region
MH053530.1	Homo sapiens	Nigeria	NA	2016	c("Z", "L")	7145	L protein	included	2011
MH053529.1	Homo sapiens	Nigeria	NA	2016	c("Z", "L")	7177	L protein	included	2014
MH053525.1	Homo sapiens	Nigeria	NA	2016	c("Z", "L")	7238	L protein	included	2008
MH053524.1	Homo sapiens	Nigeria	NA	2016	L	6818	L protein	included	2013
MH053521.1	Homo sapiens	Nigeria	NA	2016	c("Z", "L")	7183	L protein	included	2017
MH053520.1	Homo sapiens	Nigeria	NA	2016	c("Z", "L")	7193	L protein	included	2009
MH053519.1	Homo sapiens	Nigeria	NA	2016	c("Z", "L")	7101	L protein	included	2014
MH053517.1	Homo sapiens	Nigeria	NA	2016	c("Z", "L")	7139	L protein	included	1991
MH053516.1	Homo sapiens	Nigeria	NA	2016	c("Z", "L")	7084	L protein	included	2017
MH053515.1	Homo sapiens	Nigeria	NA	2016	c("Z", "L")	7216	L protein	included	2016
MH053512.1	Homo sapiens	Nigeria	NA	2016	c("Z", "L")	7188	L protein	included	2014
MH053510.1	Homo sapiens	Nigeria	NA	2016	L	6712	L protein	included	1977
MH053509.1	Homo sapiens	Nigeria	NA	2016	L	6483	L protein	long ambiguity region
MH053508.1	Homo sapiens	Nigeria	NA	2015	c("Z", "L")	7233	L protein	included	2008
MH053507.1	Homo sapiens	Nigeria	NA	2016	c("Z", "L")	7034	L protein	included	2010
MH053505.1	Homo sapiens	Nigeria	NA	2016	c("Z", "L")	7159	L protein	included	1978
MH053504.1	Homo sapiens	Nigeria	NA	2016	c("Z", "L")	7129	L protein	long ambiguity region
MH053503.1	Homo sapiens	Nigeria	NA	2016	c("Z", "L")	7146	L protein	included	2015
MH053500.1	Homo sapiens	Nigeria	NA	2016	c("Z", "L")	7192	L protein	included	1940
MH053499.1	Homo sapiens	Nigeria	NA	2016	c("Z", "L")	7183	L protein	included	2000
MH053496.1	Homo sapiens	Nigeria	NA	2015	c("Z", "L")	7185	L protein	included	1998
MH053495.1	Homo sapiens	Nigeria	NA	2016	L	6629	L protein	included	2003
MH053494.1	Homo sapiens	Nigeria	NA	2016	c("Z", "L")	7227	L protein	included	1991
MH053492.1	Homo sapiens	Nigeria	NA	2015	c("Z", "L")	7135	L protein	included	2012
MH053489.1	Homo sapiens	Nigeria	NA	2016	c("Z", "L")	7153	L protein	included	2004
MH053486.1	Homo sapiens	Nigeria	NA	2016	L	6684	L protein	included	1805
MH053481.1	Homo sapiens	Nigeria	NA	2016	L	6454	L protein	long ambiguity region
MH053479.1	Homo sapiens	Nigeria	NA	2016	L	6698	L protein	included	2014
MH053477.1	Homo sapiens	Nigeria	NA	2016	L	6671	L protein	included	2014
MH053473.1	Homo sapiens	Nigeria	NA	2016	c("Z", "L")	7071	L protein	included	2014
MH053471.1	Homo sapiens	Nigeria	NA	2016	L	6722	L protein	included	1959
MH053469.1	Homo sapiens	Nigeria	NA	2016	L	6735	L protein	included	2014
MH053467.1	Homo sapiens	Nigeria	NA	2015	L	6576	L protein	included	1910
MH053466.1	Homo sapiens	Nigeria	NA	2016	c("Z", "L")	7001	L protein	long ambiguity region
MH053465.1	Homo sapiens	Nigeria	NA	2016	L	6659	L protein	included	1927
MH053464.1	Homo sapiens	Nigeria	NA	2015	L	6628	L protein	included	2012
MH053589.1	Homo sapiens	Nigeria	NA	2016	c("GPC", "NP")	3286	S segment	included	2000
MH053588.1	Homo sapiens	Nigeria	NA	2016	c("GPC", "NP")	3393	S segment	included	2003
MH053586.1	Homo sapiens	Nigeria	NA	2015	c("GPC", "NP")	3393	S segment	included	2015
MH053584.1	Homo sapiens	Nigeria	NA	2016	c("GPC", "NP")	3245	S segment	included	1961
MH053582.1	Homo sapiens	Nigeria	NA	2016	c("GPC", "NP")	3339	S segment	included	2010
MH053580.1	Homo sapiens	Nigeria	NA	2016	c("GPC", "NP")	3358	S segment	included	2006
MH053578.1	Homo sapiens	Nigeria	NA	2016	c("GPC", "NP")	3392	S segment	included	2010
MH053577.1	Homo sapiens	Nigeria	NA	2016	c("GPC", "NP")	3364	S segment	included	2013
MH053576.1	Homo sapiens	Nigeria	NA	2016	c("GPC", "NP")	3379	S segment	included	2016
MH053575.1	Homo sapiens	Nigeria	NA	2016	c("GPC", "NP")	3369	S segment	included	2015
MH053574.1	Homo sapiens	Nigeria	NA	2015	c("GPC", "NP")	3369	S segment	included	2010
MH053573.1	Homo sapiens	Nigeria	NA	2015	c("GPC", "NP")	3396	S segment	included	2010
MH053572.1	Homo sapiens	Nigeria	NA	2016	c("GPC", "NP")	3295	S segment	included	1989
MH053567.1	Homo sapiens	Nigeria	NA	2016	c("GPC", "NP")	3349	S segment	included	1858
MH053564.1	Homo sapiens	Nigeria	NA	2016	c("GPC", "NP")	3395	S segment	included	2016
MH053562.1	Homo sapiens	Nigeria	NA	2016	c("GPC", "NP")	3393	S segment	included	2016
MH053561.1	Homo sapiens	Nigeria	NA	2016	c("GPC", "NP")	3390	S segment	included	2012
MH053560.1	Homo sapiens	Nigeria	NA	2016	c("GPC", "NP")	3378	S segment	included	1961
MH053559.1	Homo sapiens	Nigeria	NA	2015	c("GPC", "NP")	3393	S segment	included	2015
MH053557.1	Homo sapiens	Nigeria	NA	2016	c("GPC", "NP")	3283	S segment	included	1999
MH053555.1	Homo sapiens	Nigeria	NA	2016	c("GPC", "NP")	3356	S segment	included	2013
MH053554.1	Homo sapiens	Nigeria	NA	2016	c("GPC", "NP")	3382	S segment	included	2010
MH053553.1	Homo sapiens	Nigeria	NA	2015	c("GPC", "NP")	3347	S segment	included	2010
MH053552.1	Homo sapiens	Nigeria	NA	2016	c("GPC", "NP")	3341	S segment	included	1965
MH053551.1	Homo sapiens	Nigeria	NA	2016	c("GPC", "NP")	3378	S segment	included	2004
MH053545.1	Homo sapiens	Nigeria	NA	2016	c("GPC", "NP")	3391	S segment	included	2015
MH053544.1	Homo sapiens	Nigeria	NA	2016	c("GPC", "NP")	3390	S segment	included	2015
MH053538.1	Homo sapiens	Nigeria	NA	2016	c("GPC", "NP")	3375	S segment	included	2016
MH053537.1	Homo sapiens	Nigeria	NA	2016	c("GPC", "NP")	3385	S segment	included	2004
MH053536.1	Homo sapiens	Nigeria	NA	2016	c("GPC", "NP")	3395	S segment	included	1948
MH053533.1	Homo sapiens	Nigeria	NA	2016	c("GPC", "NP")	3380	S segment	included	2006
MH053531.1	Homo sapiens	Nigeria	NA	2016	c("GPC", "NP")	3390	S segment	included	2002
MH053528.1	Homo sapiens	Nigeria	NA	2016	c("GPC", "NP")	3364	S segment	included	2015
MH053527.1	Homo sapiens	Nigeria	NA	2016	c("GPC", "NP")	3334	S segment	included	2003
MH053526.1	Homo sapiens	Nigeria	NA	2016	c("GPC", "NP")	3396	S segment	included	2004
MH053523.1	Homo sapiens	Nigeria	NA	2016	c("GPC", "NP")	3357	S segment	long ambiguity region
MH053522.1	Homo sapiens	Nigeria	NA	2016	c("GPC", "NP")	3287	S segment	included	2004
MH053518.1	Homo sapiens	Nigeria	NA	2016	c("GPC", "NP")	3375	S segment	included	2014
MH053514.1	Homo sapiens	Nigeria	NA	2016	c("GPC", "NP")	3393	S segment	included	2016
MH053513.1	Homo sapiens	Nigeria	NA	2015	c("GPC", "NP")	3393	S segment	included	2007
MH053511.1	Homo sapiens	Nigeria	NA	2015	c("GPC", "NP")	3393	S segment	included	1996
MH053506.1	Homo sapiens	Nigeria	NA	2016	c("GPC", "NP")	3380	S segment	included	2013
MH053502.1	Homo sapiens	Nigeria	NA	2016	c("GPC", "NP")	3387	S segment	included	2003
MH053501.1	Homo sapiens	Nigeria	NA	2016	c("GPC", "NP")	3333	S segment	included	1957
MH053498.1	Homo sapiens	Nigeria	NA	2015	c("GPC", "NP")	3391	S segment	included	2008
MH053497.1	Homo sapiens	Nigeria	NA	2016	c("GPC", "NP")	3385	S segment	included	2002
MH053493.1	Homo sapiens	Nigeria	NA	2016	c("GPC", "NP")	3396	S segment	included	2016
MH053491.1	Homo sapiens	Nigeria	NA	2016	c("GPC", "NP")	3394	S segment	included	2016
MH053490.1	Homo sapiens	Nigeria	NA	2016	c("GPC", "NP")	3393	S segment	included	1999
MH053488.1	Homo sapiens	Nigeria	NA	2016	c("GPC", "NP")	3390	S segment	included	2016
MH053487.1	Homo sapiens	Nigeria	NA	2016	c("GPC", "NP")	3362	S segment	included	2010
MH053485.1	Homo sapiens	Nigeria	NA	2016	c("GPC", "NP")	3393	S segment	included	2014
MH053484.1	Homo sapiens	Nigeria	NA	2016	c("GPC", "NP")	3321	S segment	included	2014
MH053483.1	Homo sapiens	Nigeria	NA	2016	c("GPC", "NP")	3389	S segment	included	2009
MH053482.1	Homo sapiens	Nigeria	NA	2016	c("GPC", "NP")	3258	S segment	included	1929
MH053480.1	Homo sapiens	Nigeria	NA	2015	c("GPC", "NP")	3259	S segment	included	1922
MH053478.1	Homo sapiens	Nigeria	NA	2016	c("GPC", "NP")	3335	S segment	included	1961
MH053476.1	Homo sapiens	Nigeria	NA	2016	c("GPC", "NP")	3383	S segment	included	2016
MH053475.1	Homo sapiens	Nigeria	NA	2015	c("GPC", "NP")	3255	S segment	included	2013
MH053474.1	Homo sapiens	Nigeria	NA	2016	c("GPC", "NP")	3263	S segment	included	2016
MH053472.1	Homo sapiens	Nigeria	NA	2016	c("GPC", "NP")	3265	S segment	included	2015
MH053470.1	Homo sapiens	Nigeria	NA	2016	c("GPC", "NP")	3256	S segment	included	2016
MH053468.1	Homo sapiens	Nigeria	NA	2016	c("GPC", "NP")	3258	S segment	included	1983
MH053463.1	Homo sapiens	Nigeria	NA	2016	c("GPC", "NP")	3251	S segment	included	2016
MF990887.1	Homo sapiens	Togo	NA	2016	c("Z", "L")	7286	L protein	included	2014
MF990886.1	Homo sapiens	Togo	NA	2016	c("Z", "L")	7286	L protein	included	2014
MF990889.1	Homo sapiens	Togo	NA	2016	c("GPC", "NP")	3383	S segment	included	2016
MF990888.1	Homo sapiens	Togo	NA	2016	c("GPC", "NP")	3374	S segment	included	2016
LT601602.1	NULL	NULL	NA	NA	c("GPC", "NP")	3415	S segment	lack metadata
LT601601.1	NULL	NULL	NA	NA	c("Z", "L")	7282	L protein	lack metadata
MS811606.1	NULL	NULL	NA	NA	NULL	1710	S segment	too short
KU978807.1	Homo sapiens	Guinea	NA	NA	c(NA, "GPC")	3395	S segment	lack metadata
KU978808.1	Homo sapiens	Guinea	NA	NA	c(NA, "L")	7252	L protein	lack metadata
KU978810.1	Homo sapiens	Guinea	NA	1981	c(NA, "GPC")	3393	S segment	included	1981
KU978809.1	Homo sapiens	Guinea	NA	1981	c(NA, "L")	7274	L protein	included	1979
KU978811.1	Homo sapiens	Nigeria	NA	1989	c(NA, "GPC")	3424	S segment	included	1989
KU978812.1	Homo sapiens	Nigeria	NA	1989	c(NA, "L")	7283	L protein	included	1987
KY425651.1	Homo sapiens	Sierra Leone	Sebgwema	1976	c("Z", "L")	7274	L protein	included	1975
KY425650.1	Homo sapiens	Sierra Leone	Sebgwema	1976	c("NP", "GP")	3396	S segment	included	1976
KY425643.1	Homo sapiens	Sierra Leone	Sebgwema	1976	c("NP", "GP")	3396	S segment	included	1976
KY425642.1	Homo sapiens	Guinea	Macenta	NA	c("NP", "GP")	3389	S segment	lack metadata
KY425641.1	Homo sapiens	Sierra Leone	Sebgwema	1976	c("NP", "GP")	3394	S segment	included	1976
KY425640.1	Homo sapiens	Sierra Leone	Sebgwema	1976	c("Z", "L")	7273	L protein	included	1974
KY425638.1	Homo sapiens	Sierra Leone	Sebgwema	1976	c("NP", "GP")	3396	S segment	included	1976
KY425635.1	Homo sapiens	Guinea	Macenta	NA	c("NP", "GP")	3398	S segment	lack metadata
KY425634.1	Homo sapiens	Sierra Leone	Sebgwema	1976	c("Z", "L")	7277	L protein	included	1973
KY425632.1	Homo sapiens	Sierra Leone	Sebgwema	1976	c("Z", "L")	7273	L protein	included	1975
KY425628.1	Homo sapiens	Guinea	Macenta	NA	c("Z", "L")	7262	L protein	lack metadata
KY425626.1	Homo sapiens	Guinea	Macenta	NA	c("Z", "L")	7234	L protein	lack metadata
DQ010031.1	NULL	Nigeria	NA	NA	GPC	299	S segment	too short
DQ010030.1	NULL	Nigeria	NA	NA	GPC	299	S segment	too short
AY870334.1	NULL	Liberia	NA	NA	L	746	L protein	too short
AY693640.1	NULL	Nigeria	NA	NA	L	756	L protein	too short
AY693639.1	NULL	Nigeria	NA	NA	L	804	L protein	too short
AY693638.1	NULL	Liberia	NA	NA	L	794	L protein	too short
AY693637.1	NULL	Nigeria	NA	NA	L	781	L protein	too short
AY363910.1	NULL	NULL	NA	NA	L	805	L protein	too short
AY363909.1	NULL	NULL	NA	NA	L	805	L protein	too short
AY363908.1	NULL	NULL	NA	NA	L	805	L protein	too short
AY363907.1	NULL	NULL	NA	NA	L	805	L protein	too short
AY363906.1	NULL	NULL	NA	NA	L	805	L protein	too short
AY363905.1	NULL	NULL	NA	NA	L	805	L protein	too short
AY216508.1	NULL	NULL	NA	NA	NULL	309	L protein	too short
HM143881.1	Homo sapiens	Nigeria	NA	2008	GPC	234	S segment	too short
HM143880.1	Homo sapiens	Nigeria	NA	2008	GPC	234	S segment	too short
HM143879.1	Homo sapiens	Nigeria	NA	2007	GPC	234	S segment	too short
HM143878.1	Homo sapiens	Nigeria	NA	2008	GPC	234	S segment	too short
HM143877.1	Homo sapiens	Nigeria	NA	2008	GPC	234	S segment	too short
HM143876.1	Homo sapiens	Nigeria	NA	2008	GPC	234	S segment	too short
HM143875.1	Homo sapiens	Nigeria	NA	2008	GPC	234	S segment	too short
HM143874.1	Homo sapiens	Nigeria	NA	2008	GPC	234	S segment	too short
HM143873.1	Homo sapiens	Nigeria	NA	2008	GPC	234	S segment	too short
HM143872.1	Homo sapiens	Nigeria	NA	2008	GPC	234	S segment	too short
HM143871.1	Homo sapiens	Nigeria	NA	2008	GPC	234	S segment	too short
HM143870.1	Homo sapiens	Nigeria	NA	2008	GPC	234	S segment	too short
HM143868.1	Homo sapiens	Nigeria	NA	2007	GPC	234	S segment	too short
HM143867.1	Homo sapiens	Nigeria	NA	2007	GPC	234	S segment	too short
HM143866.1	Homo sapiens	Nigeria	NA	2005	GPC	237	S segment	too short
GU979512.1	Homo sapiens	Liberia	NA	2005	L	478	L protein	too short
GU979511.1	Homo sapiens	Liberia	NA	2005	L	451	L protein	too short
GU979510.1	Homo sapiens	Liberia	NA	2005	L	575	L protein	too short
GU979509.1	Homo sapiens	Liberia	NA	2005	L	480	L protein	too short
GU979508.1	Homo sapiens	Sierra Leone	NA	2006	GPC	907	S segment	too short
GU979507.1	Homo sapiens	Sierra Leone	NA	2006	L	340	L protein	too short
GU979506.1	Homo sapiens	Sierra Leone	NA	NA	GPC	290	S segment	too short
GU979505.1	Homo sapiens	Sierra Leone	NA	NA	GPC	290	S segment	too short
GU979504.1	Homo sapiens	Sierra Leone	NA	NA	GPC	290	S segment	too short
GU979503.1	Homo sapiens	Sierra Leone	NA	NA	GPC	290	S segment	too short
GU481067.1	Homo sapiens	Nigeria	Ebonyi State	2008	L	340	L protein	too short
GU481066.1	Homo sapiens	Nigeria	Ebonyi State	2008	GPC	282	S segment	too short
GU481065.1	Homo sapiens	Nigeria	Federal Capital Territory	2008	L	340	L protein	too short
GU481064.1	Homo sapiens	Nigeria	Federal Capital Territory	2008	NP	613	S segment	too short
GU481063.1	Homo sapiens	Nigeria	Federal Capital Territory	2008	GPC	916	S segment	too short
GU481062.1	Homo sapiens	Nigeria	Plateau State	2007	L	340	L protein	too short
GU481061.1	Homo sapiens	Nigeria	Plateau State	2007	NP	613	S segment	too short
GU481060.1	Homo sapiens	Nigeria	Plateau State	2007	GPC	281	S segment	too short
GU481059.1	Homo sapiens	Nigeria	Ebonyi State	2005	L	340	L protein	too short
GU481058.1	Homo sapiens	Nigeria	Ebonyi State	2005	GPC	299	S segment	too short
GU481057.1	Homo sapiens	Nigeria	Ebonyi State	2005	L	340	L protein	too short
GU481056.1	Homo sapiens	Nigeria	Ebonyi State	2005	GPC	299	S segment	too short
GU830843.1	Mastomys natalensis	Guinea	NA	2003	GPC	907	S segment	too short
GU830842.1	Mastomys natalensis	Guinea	NA	2005	GPC	899	S segment	too short
GU830841.1	Mastomys natalensis	Guinea	NA	2003	GPC	895	S segment	too short
GU830840.1	Mastomys natalensis	Guinea	NA	2003	GPC	903	S segment	too short
GU830838.1	Mastomys natalensis	Guinea	NA	2003	GPC	904	S segment	too short
GU830837.1	Homo sapiens	Liberia	NA	2007	GPC	903	S segment	too short
GU830836.1	Homo sapiens	Liberia	NA	2007	GPC	913	S segment	too short
GU830835.1	Homo sapiens	Liberia	NA	2007	GPC	904	S segment	too short
GU830834.1	Homo sapiens	Liberia	NA	2007	GPC	907	S segment	too short
GU830833.1	Homo sapiens	Liberia	NA	2007	GPC	903	S segment	too short
GU830832.1	Homo sapiens	Liberia	NA	2007	GPC	894	S segment	too short
GU830831.1	Homo sapiens	Liberia	NA	2007	GPC	893	S segment	too short
GU830830.1	Homo sapiens	Liberia	NA	2007	GPC	893	S segment	too short
GU830829.1	Homo sapiens	Liberia	NA	2007	GPC	868	S segment	too short
GU830828.1	Homo sapiens	Liberia	NA	2007	GPC	869	S segment	too short
GU830827.1	Homo sapiens	Liberia	NA	2006	GPC	893	S segment	too short
GU830826.1	Homo sapiens	Liberia	NA	2006	GPC	905	S segment	too short
GU830825.1	Homo sapiens	Liberia	NA	2006	GPC	825	S segment	too short
GU830824.1	Homo sapiens	Liberia	NA	2006	GPC	876	S segment	too short
GU830823.1	Homo sapiens	Liberia	NA	2006	GPC	1224	S segment	too short
GU830822.1	Homo sapiens	Liberia	NA	2006	GPC	1228	S segment	too short
GU830821.1	Homo sapiens	Liberia	NA	2006	GPC	1236	S segment	too short
GU830820.1	Homo sapiens	Liberia	NA	2006	GPC	1208	S segment	too short
GU830819.1	Homo sapiens	Liberia	NA	2005	GPC	1238	S segment	too short
GU830818.1	Homo sapiens	Liberia	NA	2005	GPC	1233	S segment	too short
GU830817.1	Homo sapiens	Liberia	NA	2005	GPC	1235	S segment	too short
GU830816.1	Homo sapiens	Liberia	NA	2005	GPC	930	S segment	too short
GU830815.1	Homo sapiens	Liberia	NA	2005	GPC	920	S segment	too short
GU830814.1	Homo sapiens	Liberia	NA	2005	GPC	1231	S segment	too short
GU830813.1	Homo sapiens	Liberia	NA	2005	GPC	475	S segment	too short
GU830812.1	Homo sapiens	Liberia	NA	2004	GPC	937	S segment	too short
GU573546.1	Mastomys natalensis	Mali	NA	2009	NULL	754	L protein	too short
GU573545.1	Mastomys natalensis	Mali	NA	2009	NULL	754	L protein	too short
GU573544.1	Mastomys natalensis	Mali	NA	2009	NULL	754	L protein	too short
GU573543.1	Mastomys natalensis	Mali	NA	2009	NULL	754	L protein	too short
GU573542.1	Mastomys natalensis	Mali	NA	2009	NULL	754	L protein	too short
GU573541.1	Mastomys natalensis	Mali	NA	2009	NULL	754	L protein	too short
FJ824031.1	Homo sapiens	Mali	NA	2009	GPC	873	S segment	too short
KU961972.2	Homo sapiens	Togo	NA	2016	c("Z", "L")	7282	L protein	included	2014
KU961971.1	Homo sapiens	Togo	NA	2016	c("GPC", "NP")	3384	S segment	included	2016
DQ832699.1	NULL	Guinea	NA	NA	NP	628	S segment	too short
DQ832698.1	NULL	Guinea	NA	NA	NP	628	S segment	too short
DQ832697.1	NULL	Guinea	NA	NA	NP	628	S segment	too short
DQ832696.1	NULL	Guinea	NA	NA	NP	628	S segment	too short
DQ832695.1	NULL	Guinea	NA	NA	NP	628	S segment	too short
DQ832694.1	NULL	Guinea	NA	NA	NP	628	S segment	too short
DQ832693.1	NULL	Guinea	NA	NA	NP	628	S segment	too short
DQ832692.1	NULL	Guinea	NA	NA	NP	628	S segment	too short
DQ832691.1	NULL	Guinea	NA	NA	NP	628	S segment	too short
DQ832690.1	NULL	Guinea	NA	NA	NP	628	S segment	too short
DQ832689.1	NULL	Guinea	NA	NA	NP	628	S segment	too short
DQ832688.1	NULL	Guinea	NA	NA	NP	628	S segment	too short
DQ832687.1	NULL	Guinea	NA	NA	NP	628	S segment	too short
DQ832686.1	NULL	Guinea	NA	NA	NP	628	S segment	too short
DQ832685.1	NULL	Guinea	NA	NA	NP	628	S segment	too short
DQ832684.1	NULL	Guinea	NA	NA	NP	628	S segment	too short
DQ832683.1	NULL	Guinea	NA	NA	NP	628	S segment	too short
DQ832682.1	NULL	Guinea	NA	NA	NP	628	S segment	too short
DQ832681.1	NULL	Guinea	NA	NA	NP	576	S segment	too short
DQ832680.1	NULL	Guinea	NA	NA	NP	628	S segment	too short
DQ832679.1	NULL	Guinea	NA	NA	NP	628	S segment	too short
DQ832678.1	NULL	Guinea	NA	NA	NP	628	S segment	too short
DQ832677.1	NULL	Guinea	NA	NA	NP	628	S segment	too short
DQ832676.1	NULL	Guinea	NA	NA	NP	628	S segment	too short
DQ832675.1	NULL	Guinea	NA	NA	NP	628	S segment	too short
DQ832674.1	NULL	Guinea	NA	NA	NP	628	S segment	too short
DQ832673.1	NULL	Guinea	NA	NA	NP	628	S segment	too short
DQ832672.1	NULL	Guinea	NA	NA	NP	628	S segment	too short
DQ832671.1	NULL	Guinea	NA	NA	NP	628	S segment	too short
DQ832670.1	NULL	Guinea	NA	NA	NP	628	S segment	too short
DQ832669.1	NULL	Guinea	NA	NA	NP	628	S segment	too short
DQ832668.1	NULL	Guinea	NA	NA	NP	628	S segment	too short
DQ832667.1	NULL	Guinea	NA	NA	NP	628	S segment	too short
KT992434.1	Mastomys erythroleucus	Nigeria	NA	2012	c("L", "Z")	7183	L protein	included	2006
KT992433.1	Mastomys erythroleucus	Nigeria	NA	2011	c("L", "Z")	7198	L protein	included	2008
KT992432.1	Mastomys erythroleucus	Nigeria	NA	2011	c("L", "Z")	7198	L protein	included	2008
KT992424.1	Mastomys erythroleucus	Nigeria	NA	2012	c("GPC", "NP")	3368	S segment	included	2008
KT992423.1	Mastomys erythroleucus	Nigeria	NA	2011	c("GPC", "NP")	3368	S segment	included	2010
KT992422.1	Mastomys erythroleucus	Nigeria	NA	2011	c("GPC", "NP")	3368	S segment	included	2010
AH012598.2	NULL	NULL	NA	NA	c("Z", "L")	7226	L protein	long ambiguity region
KT992443.1	Hylomyscus pamfi	Nigeria	NA	2009	L	386	L protein	too short
KT992442.1	Hylomyscus pamfi	Nigeria	NA	2009	L	386	L protein	too short
KT992441.1	Hylomyscus pamfi	Nigeria	NA	2008	L	386	L protein	too short
KT992440.1	Hylomyscus pamfi	Nigeria	NA	2008	L	386	L protein	too short
KT992439.1	Hylomyscus pamfi	Nigeria	NA	2009	GPC	919	S segment	too short
KT992438.1	Hylomyscus pamfi	Nigeria	NA	2009	GPC	919	S segment	too short
KT992437.1	Hylomyscus pamfi	Nigeria	NA	2008	GPC	919	S segment	too short
KT992436.1	Hylomyscus pamfi	Nigeria	NA	2008	GPC	919	S segment	too short
KT992435.1	Hylomyscus pamfi	Nigeria	NA	2012	c("L", "Z")	7145	L protein	included	1498
KT992431.1	Mastomys erythroleucus	Guinea	NA	2014	c("L", "Z")	7257	L protein	included	2010
KT992430.1	Mastomys erythroleucus	Guinea	NA	2014	c("L", "Z")	7257	L protein	included	2012
KT992429.1	Mastomys erythroleucus	Guinea	NA	2014	c("L", "Z")	7257	L protein	included	2012
KT992428.1	Mastomys erythroleucus	Guinea	NA	2014	c("L", "Z")	7257	L protein	included	2012
KT992427.1	Mastomys erythroleucus	Guinea	NA	2014	c("L", "Z")	7257	L protein	included	2012
KT992426.1	Mastomys erythroleucus	Guinea	NA	2014	c("L", "Z")	7257	L protein	included	2012
KT992425.1	Hylomyscus pamfi	Nigeria	NA	2012	c("GPC", "NP")	3300	S segment	included	1681
KT992421.1	Mastomys erythroleucus	Guinea	NA	2014	c("GPC", "NP")	3317	S segment	included	1981
KT992420.1	Mastomys erythroleucus	Guinea	NA	2014	c("GPC", "NP")	3393	S segment	included	1997
KT992419.1	Mastomys erythroleucus	Guinea	NA	2014	c("GPC", "NP")	3384	S segment	included	1997
KT992418.1	Mastomys erythroleucus	Guinea	NA	2014	c("GPC", "NP")	3393	S segment	included	2014
KT992417.1	Mastomys erythroleucus	Guinea	NA	2014	c("GPC", "NP")	3386	S segment	included	1975
KT992416.1	Mastomys erythroleucus	Guinea	NA	2014	c("GPC", "NP")	3393	S segment	included	2014
KP688335.1	Mastomys natalensis	Nigeria	Ekpoma	2012	NULL	340	L protein	too short
KP688334.1	Mastomys natalensis	Nigeria	Ekpoma	2012	NULL	340	L protein	too short
KP688333.1	Mastomys natalensis	Nigeria	Ekpoma	2012	NULL	340	L protein	too short
KP688332.1	Mastomys natalensis	Nigeria	Ekpoma	2012	NULL	340	L protein	too short
KP688331.1	Mastomys natalensis	Nigeria	Ekpoma	2012	NULL	340	L protein	too short
KP688330.1	Mastomys natalensis	Nigeria	Ekpoma	2012	NULL	340	L protein	too short
KP688329.1	Mastomys natalensis	Nigeria	Ekpoma	2012	NULL	340	L protein	too short
KP688328.1	Mastomys natalensis	Nigeria	Ekpoma	2012	NULL	340	L protein	too short
KP688327.1	Mastomys natalensis	Nigeria	Ekpoma	2012	NULL	340	L protein	too short
KP688326.1	Mastomys natalensis	Nigeria	Eguare-Egoro	2011	NULL	340	L protein	too short
KP688325.1	Mastomys natalensis	Nigeria	Eguare-Egoro	2011	NULL	340	L protein	too short
KP688324.1	Mastomys natalensis	Nigeria	Eguare-Egoro	2011	NULL	340	L protein	too short
KP688323.1	Mastomys natalensis	Nigeria	Eguare-Egoro	2011	NULL	340	L protein	too short
KP688322.1	Mastomys natalensis	Nigeria	Eguare-Egoro	2011	NULL	340	L protein	too short
KP688321.1	Mastomys natalensis	Nigeria	Eguare-Egoro	2011	NULL	340	L protein	too short
KP640576.1	Mastomys natalensis	Nigeria	Ekpoma	2012	NULL	910	S segment	too short
KP640575.1	Mastomys natalensis	Nigeria	Ekpoma	2012	NULL	910	S segment	too short
KP640574.1	Mastomys natalensis	Nigeria	Ekpoma	2012	NULL	910	S segment	too short
KP640573.1	Mastomys natalensis	Nigeria	Ekpoma	2012	NULL	910	S segment	too short
KP640572.1	Mastomys natalensis	Nigeria	Ekpoma	2012	NULL	910	S segment	too short
KP640571.1	Mastomys natalensis	Nigeria	Ekpoma	2012	NULL	910	S segment	too short
KP640570.1	Mastomys natalensis	Nigeria	Ekpoma	2012	NULL	910	S segment	too short
KP640569.1	Mastomys natalensis	Nigeria	Ekpoma	2012	NULL	910	S segment	too short
KP640568.1	Mastomys natalensis	Nigeria	Ekpoma	2012	NULL	910	S segment	too short
KP640567.1	Mastomys natalensis	Nigeria	Eguare-Egoro	2011	NULL	897	S segment	too short
KP640566.1	Mastomys natalensis	Nigeria	Eguare-Egoro	2011	NULL	908	S segment	too short
KP640565.1	Mastomys natalensis	Nigeria	Eguare-Egoro	2011	NULL	910	S segment	too short
KP640564.1	Mastomys natalensis	Nigeria	Eguare-Egoro	2011	NULL	884	S segment	too short
KP640563.1	Mastomys natalensis	Nigeria	Eguare-Egoro	2011	NULL	909	S segment	too short
KP640562.1	Mastomys natalensis	Nigeria	Eguare-Egoro	2011	NULL	910	S segment	too short
LP044168.1	NULL	NULL	NA	NA	NULL	3401	S segment	lack metadata
KT833222.1	Mastomys natalensis	Guinea	Dalafilani	2014	NULL	754	S segment	too short
KT833221.1	Mastomys natalensis	Guinea	Yarawalia	2014	NULL	754	S segment	too short
KT833220.1	Mastomys natalensis	Guinea	Sonkonia	2014	NULL	754	S segment	too short
KT833219.1	Mastomys natalensis	Guinea	Sonkonia	2014	NULL	754	S segment	too short
KT833218.1	Mastomys natalensis	Guinea	Sokourala	2014	NULL	754	S segment	too short
KT833217.1	Mastomys natalensis	Guinea	Sokourala	2014	NULL	754	S segment	too short
KT833216.1	Mastomys natalensis	Guinea	Sokourala	2014	NULL	754	S segment	too short
KT833215.1	Mastomys natalensis	Guinea	Sokourala	2014	NULL	754	S segment	too short
KT833214.1	Mastomys natalensis	Guinea	Sokourala	2014	NULL	754	S segment	too short
KT833213.1	Mastomys natalensis	Guinea	Sokourala	2014	NULL	754	S segment	too short
KT833212.1	Mastomys natalensis	Guinea	Sokourala	2014	NULL	754	S segment	too short
KT833211.1	Mastomys natalensis	Guinea	Sokourala	2014	NULL	754	S segment	too short
KT833210.1	Mastomys natalensis	Guinea	Damania	2014	NULL	754	S segment	too short
KT833209.1	Mastomys natalensis	Guinea	Damania	2014	NULL	754	S segment	too short
KT833208.1	Mastomys natalensis	Guinea	Damania	2014	NULL	754	S segment	too short
KT833207.1	Mastomys natalensis	Guinea	Damania	2014	NULL	754	S segment	too short
KT833206.1	Mastomys natalensis	Guinea	Brissa	2013	NULL	754	S segment	too short
KT833205.1	Mastomys natalensis	Guinea	Brissa	2013	NULL	754	S segment	too short
KT833204.1	Mastomys natalensis	Guinea	Silimi	2013	NULL	746	S segment	too short
KT833203.1	Mastomys natalensis	Guinea	Safrani	2013	NULL	754	S segment	too short
KT833202.1	Mastomys natalensis	Guinea	Dalafilani	2013	NULL	754	S segment	too short
KT833201.1	Mastomys natalensis	Guinea	Dalafilani	2013	NULL	754	S segment	too short
KT833200.1	Mastomys natalensis	Guinea	Dalafilani	2013	NULL	754	S segment	too short
KT833199.1	Mastomys natalensis	Guinea	Dalafilani	2013	NULL	754	S segment	too short
KT833198.1	Mastomys natalensis	Guinea	Dalafilani	2013	NULL	754	S segment	too short
KT833197.1	Mastomys natalensis	Guinea	Dalafilani	2013	NULL	754	S segment	too short
KT833196.1	Mastomys natalensis	Guinea	Dalafilani	2013	NULL	754	S segment	too short
KT833195.1	Mastomys natalensis	Guinea	Khoria	2013	NULL	754	S segment	too short
KT833194.1	Mastomys natalensis	Guinea	Khoria	2013	NULL	754	S segment	too short
KT833193.1	Mastomys natalensis	Guinea	Khoria	2013	NULL	754	S segment	too short
KT833192.1	Mastomys natalensis	Guinea	Yarawalia	2013	NULL	754	S segment	too short
KT833191.1	Mastomys natalensis	Guinea	Yarawalia	2013	NULL	754	S segment	too short
KT833190.1	Mastomys natalensis	Guinea	Yarawalia	2013	NULL	754	S segment	too short
KT833189.1	Mastomys natalensis	Guinea	Yarawalia	2013	NULL	754	S segment	too short
KT833188.1	Mastomys natalensis	Guinea	Yarawalia	2013	NULL	754	S segment	too short
KT833187.1	Mastomys natalensis	Guinea	Damania	2013	NULL	754	S segment	too short
KT833186.1	Mastomys natalensis	Guinea	Damania	2013	NULL	754	S segment	too short
KT833185.1	Mastomys natalensis	Guinea	Damania	2013	NULL	754	S segment	too short
KT833184.1	Mastomys natalensis	Guinea	Damania	2013	NULL	754	S segment	too short
KT833183.1	Mastomys natalensis	Guinea	Damania	2013	NULL	754	S segment	too short
KT833182.1	Mastomys natalensis	Guinea	Damania	2013	NULL	754	S segment	too short
KT833181.1	Mastomys natalensis	Guinea	Sokourala	2013	NULL	754	S segment	too short
KT833180.1	Mastomys natalensis	Guinea	Sokourala	2013	NULL	754	S segment	too short
KT833179.1	Mastomys natalensis	Guinea	Sokourala	2013	NULL	754	S segment	too short
KT833178.1	Mastomys natalensis	Guinea	Sokourala	2013	NULL	754	S segment	too short
KT833177.1	Mastomys natalensis	Guinea	Sokourala	2013	NULL	754	S segment	too short
KT833176.1	Mastomys natalensis	Guinea	Sokourala	2013	NULL	754	S segment	too short
KT833175.1	Mastomys natalensis	Guinea	Sokourala	2013	NULL	754	S segment	too short
LN823985.1	Mastomys natalensis	Cote d'Ivoire	NA	2013	L	340	L protein	too short
LN823984.1	Mastomys natalensis	Cote d'Ivoire	NA	2013	L	340	L protein	too short
LN823983.1	Mastomys natalensis	Cote d'Ivoire	NA	2013	L	340	L protein	too short
LN823982.1	Mastomys natalensis	Cote d'Ivoire	NA	2013	L	340	L protein	too short
KM821910.1	Homo sapiens	Sierra Leone	NA	2013	c("GPC", "NP")	3269	S segment	included	2012
KM821909.1	Homo sapiens	Sierra Leone	NA	2013	c("GPC", "NP")	3391	S segment	included	2000
KM821908.1	Homo sapiens	Sierra Leone	NA	2013	c("Z", "L")	7284	L protein	included	1998
KM821907.1	Homo sapiens	Sierra Leone	NA	2013	c("GPC", "NP")	3307	S segment	included	2013
KM821906.1	Homo sapiens	Sierra Leone	NA	2013	c("GPC", "NP")	3391	S segment	included	2013
KM821905.1	Homo sapiens	Sierra Leone	NA	2013	c("Z", "L")	7254	L protein	included	2011
KM821904.1	Homo sapiens	Sierra Leone	NA	2013	c("GPC", "NP")	3348	S segment	included	1998
KM821903.1	Homo sapiens	Sierra Leone	NA	2013	c("Z", "L")	7105	L protein	included	1995
KM821902.1	Homo sapiens	Sierra Leone	NA	2013	c("GPC", "NP")	3403	S segment	included	2013
KM821901.1	Homo sapiens	Sierra Leone	NA	2013	c("Z", "L")	7279	L protein	included	2002
KM821900.1	Homo sapiens	Sierra Leone	NA	2013	c("GPC", "NP")	3402	S segment	included	2012
KM821899.1	Homo sapiens	Sierra Leone	NA	2013	c("GPC", "NP")	3397	S segment	included	1987
KM821898.1	Homo sapiens	Sierra Leone	NA	2013	c("Z", "L")	7284	L protein	included	1984
KM821897.1	Homo sapiens	Sierra Leone	NA	2013	c("GPC", "NP")	3393	S segment	included	2013
KM821896.1	Homo sapiens	Sierra Leone	NA	2013	c("Z", "L")	7260	L protein	included	2011
KM821895.1	Homo sapiens	Sierra Leone	NA	2013	c("GPC", "NP")	3296	S segment	included	2012
KM821894.1	Homo sapiens	Sierra Leone	NA	2013	c("GPC", "NP")	3401	S segment	included	2013
KM821893.1	Homo sapiens	Sierra Leone	NA	2013	c("Z", "L")	7266	L protein	included	2011
KM821892.1	Homo sapiens	Sierra Leone	NA	2013	c("GPC", "NP")	3392	S segment	included	2011
KM821891.1	Homo sapiens	Sierra Leone	NA	2013	c("Z", "L")	7263	L protein	included	2000
KM821890.1	Homo sapiens	Sierra Leone	NA	2013	c("GPC", "NP")	3383	S segment	included	2011
KM821889.1	Homo sapiens	Sierra Leone	NA	2013	c("GPC", "NP")	3396	S segment	included	2013
KM821888.1	Homo sapiens	Sierra Leone	NA	2013	c("Z", "L")	7283	L protein	included	2011
KM821887.1	Homo sapiens	Sierra Leone	NA	2013	c("GPC", "NP")	3357	S segment	included	2010
KM821886.1	Homo sapiens	Sierra Leone	NA	2013	c("GPC", "NP")	3267	S segment	included	2011
KM821885.1	Homo sapiens	Sierra Leone	NA	2013	c("GPC", "NP")	3339	S segment	included	1972
KM821884.1	Homo sapiens	Sierra Leone	NA	2013	c("GPC", "NP")	3396	S segment	included	2013
KM821883.1	Homo sapiens	Sierra Leone	NA	2013	c("Z", "L")	7276	L protein	included	2011
KM821882.1	Homo sapiens	Sierra Leone	NA	2013	c("GPC", "NP")	3402	S segment	included	1997
KM821881.1	Homo sapiens	Sierra Leone	NA	2013	c("Z", "L")	7270	L protein	included	1995
KM406623.1	Mastomys natalensis	Sierra Leone	NA	2009	GPC	290	S segment	too short
KM406622.1	Mastomys natalensis	Sierra Leone	NA	2009	GPC	290	S segment	too short
KM406621.1	Mastomys natalensis	Sierra Leone	NA	2009	GPC	290	S segment	too short
KM406620.1	Mastomys natalensis	Sierra Leone	NA	2009	GPC	290	S segment	too short
KM406619.1	Mastomys natalensis	Sierra Leone	NA	2009	GPC	287	S segment	too short
KM406618.1	Mastomys natalensis	Sierra Leone	NA	2009	GPC	287	S segment	too short
KM406617.1	Mastomys natalensis	Sierra Leone	NA	2009	GPC	287	S segment	too short
KM406616.1	Mastomys natalensis	Sierra Leone	NA	2009	GPC	287	S segment	too short
KM406615.1	Mastomys natalensis	Sierra Leone	NA	2009	GPC	287	S segment	too short
KM406614.1	Mastomys natalensis	Sierra Leone	NA	2009	GPC	287	S segment	too short
KM406613.1	Mastomys natalensis	Sierra Leone	NA	2009	GPC	287	S segment	too short
KM406612.1	Mastomys natalensis	Sierra Leone	NA	2009	GPC	287	S segment	too short
KM406611.1	Mastomys natalensis	Sierra Leone	NA	2009	GPC	287	S segment	too short
KM406610.1	Mastomys natalensis	Sierra Leone	NA	2009	GPC	287	S segment	too short
KM406609.1	Mastomys natalensis	Sierra Leone	NA	2009	GPC	290	S segment	too short
KM406608.1	Mastomys natalensis	Sierra Leone	NA	2009	GPC	290	S segment	too short
KM406607.1	Mastomys natalensis	Sierra Leone	NA	2009	GPC	290	S segment	too short
KM406606.1	Mastomys natalensis	Sierra Leone	NA	2009	GPC	290	S segment	too short
KM406605.1	Mastomys natalensis	Sierra Leone	NA	2009	GPC	291	S segment	too short
KM406604.1	Mastomys natalensis	Sierra Leone	NA	2009	GPC	290	S segment	too short
KM406603.1	Mastomys natalensis	Sierra Leone	NA	2009	GPC	291	S segment	too short
KM406602.1	Mastomys natalensis	Sierra Leone	NA	2009	GPC	291	S segment	too short
KM406601.1	Mastomys natalensis	Sierra Leone	NA	2009	GPC	291	S segment	too short
KM406600.1	Mastomys natalensis	Sierra Leone	NA	2009	GPC	291	S segment	too short
KM406599.1	Mastomys natalensis	Sierra Leone	NA	2009	GPC	291	S segment	too short
KM406598.1	Mastomys natalensis	Sierra Leone	NA	2009	GPC	291	S segment	too short
KM406597.1	Mastomys natalensis	Sierra Leone	NA	2009	GPC	291	S segment	too short
KM406596.1	Mastomys natalensis	Sierra Leone	NA	2009	GPC	290	S segment	too short
KM406595.1	Mastomys natalensis	Sierra Leone	NA	2009	GPC	290	S segment	too short
KM406594.1	Mastomys natalensis	Sierra Leone	NA	2009	GPC	290	S segment	too short
KM406593.1	Mastomys natalensis	Sierra Leone	NA	2009	GPC	290	S segment	too short
KM406592.1	Mastomys natalensis	Sierra Leone	NA	2009	GPC	290	S segment	too short
KM406591.1	Mastomys natalensis	Sierra Leone	NA	2009	GPC	290	S segment	too short
KM406590.1	Mastomys natalensis	Sierra Leone	NA	2009	GPC	290	S segment	too short
KM406589.1	Mastomys natalensis	Sierra Leone	NA	2009	L	373	L protein	too short
KM406588.1	Mastomys natalensis	Sierra Leone	NA	2009	L	373	L protein	too short
KM406587.1	Mastomys natalensis	Sierra Leone	NA	2009	L	373	L protein	too short
KM406586.1	Mastomys natalensis	Sierra Leone	NA	2009	L	373	L protein	too short
KM406585.1	Mastomys natalensis	Sierra Leone	NA	2009	L	373	L protein	too short
KM406584.1	Mastomys natalensis	Sierra Leone	NA	2009	L	373	L protein	too short
KM406583.1	Mastomys natalensis	Sierra Leone	NA	2009	L	373	L protein	too short
KM406582.1	Mastomys natalensis	Sierra Leone	NA	2009	L	373	L protein	too short
KM406581.1	Mastomys natalensis	Sierra Leone	NA	2009	L	373	L protein	too short
KM406580.1	Mastomys natalensis	Sierra Leone	NA	2009	L	373	L protein	too short
KM406579.1	Mastomys natalensis	Sierra Leone	NA	2009	L	373	L protein	too short
KM406578.1	Mastomys natalensis	Sierra Leone	NA	2009	L	373	L protein	too short
KM406577.1	Mastomys natalensis	Sierra Leone	NA	2009	L	373	L protein	too short
KM406576.1	Mastomys natalensis	Sierra Leone	NA	2009	L	373	L protein	too short
KM406575.1	Mastomys natalensis	Sierra Leone	NA	2009	L	373	L protein	too short
KM406574.1	Mastomys natalensis	Sierra Leone	NA	2009	L	373	L protein	too short
KM406573.1	Mastomys natalensis	Sierra Leone	NA	2009	L	373	L protein	too short
KM406572.1	Mastomys natalensis	Sierra Leone	NA	2009	L	373	L protein	too short
KM406571.1	Mastomys natalensis	Sierra Leone	NA	2009	L	373	L protein	too short
KM406570.1	Mastomys natalensis	Sierra Leone	NA	2009	L	373	L protein	too short
KM406569.1	Mastomys natalensis	Sierra Leone	NA	2009	L	373	L protein	too short
KM406568.1	Mastomys natalensis	Sierra Leone	NA	2009	L	373	L protein	too short
KM406567.1	Mastomys natalensis	Sierra Leone	NA	2009	L	373	L protein	too short
KM406566.1	Mastomys natalensis	Sierra Leone	NA	2009	L	373	L protein	too short
KM406565.1	Mastomys natalensis	Sierra Leone	NA	2009	L	373	L protein	too short
KM406564.1	Mastomys natalensis	Sierra Leone	NA	2009	L	373	L protein	too short
KM406563.1	Mastomys natalensis	Sierra Leone	NA	2009	L	373	L protein	too short
KM406562.1	Mastomys natalensis	Sierra Leone	NA	2009	L	373	L protein	too short
KM406561.1	Mastomys natalensis	Sierra Leone	NA	2009	L	373	L protein	too short
KM406560.1	Mastomys natalensis	Sierra Leone	NA	2009	L	373	L protein	too short
KM406559.1	Mastomys natalensis	Sierra Leone	NA	2009	L	373	L protein	too short
KM406558.1	Mastomys natalensis	Sierra Leone	NA	2009	L	373	L protein	too short
KM406557.1	Mastomys natalensis	Sierra Leone	NA	2009	L	373	L protein	too short
KM406556.1	Mastomys natalensis	Sierra Leone	NA	2009	NP	621	S segment	too short
KM406555.1	Mastomys natalensis	Sierra Leone	NA	2009	NP	621	S segment	too short
KM406554.1	Mastomys natalensis	Sierra Leone	NA	2009	NP	621	S segment	too short
KM406553.1	Mastomys natalensis	Sierra Leone	NA	2009	NP	621	S segment	too short
KM406552.1	Mastomys natalensis	Sierra Leone	NA	2009	NP	621	S segment	too short
KM406551.1	Mastomys natalensis	Sierra Leone	NA	2009	NP	621	S segment	too short
KM406550.1	Mastomys natalensis	Sierra Leone	NA	2009	NP	621	S segment	too short
KM406549.1	Mastomys natalensis	Sierra Leone	NA	2009	NP	621	S segment	too short
KM406548.1	Mastomys natalensis	Sierra Leone	NA	2009	NP	621	S segment	too short
KM406547.1	Mastomys natalensis	Sierra Leone	NA	2009	NP	621	S segment	too short
KM406546.1	Mastomys natalensis	Sierra Leone	NA	2009	NP	621	S segment	too short
KM406545.1	Mastomys natalensis	Sierra Leone	NA	2009	NP	621	S segment	too short
KM406544.1	Mastomys natalensis	Sierra Leone	NA	2009	NP	621	S segment	too short
KM406543.1	Mastomys natalensis	Sierra Leone	NA	2009	NP	621	S segment	too short
KM406542.1	Mastomys natalensis	Sierra Leone	NA	2009	NP	621	S segment	too short
KM406541.1	Mastomys natalensis	Sierra Leone	NA	2009	NP	621	S segment	too short
KM406540.1	Mastomys natalensis	Sierra Leone	NA	2009	NP	621	S segment	too short
KM406539.1	Mastomys natalensis	Sierra Leone	NA	2009	NP	621	S segment	too short
KM406538.1	Mastomys natalensis	Sierra Leone	NA	2009	NP	621	S segment	too short
KM406537.1	Mastomys natalensis	Sierra Leone	NA	2009	NP	621	S segment	too short
KM406536.1	Mastomys natalensis	Sierra Leone	NA	2009	NP	621	S segment	too short
KM406535.1	Mastomys natalensis	Sierra Leone	NA	2009	NP	621	S segment	too short
KM406534.1	Mastomys natalensis	Sierra Leone	NA	2009	NP	621	S segment	too short
KM406533.1	Mastomys natalensis	Sierra Leone	NA	2009	NP	621	S segment	too short
KM406532.1	Mastomys natalensis	Sierra Leone	NA	2009	NP	621	S segment	too short
KM406531.1	Mastomys natalensis	Sierra Leone	NA	2009	NP	621	S segment	too short
KM406530.1	Mastomys natalensis	Sierra Leone	NA	2009	NP	621	S segment	too short
KM406529.1	Mastomys natalensis	Sierra Leone	NA	2009	NP	621	S segment	too short
KM406528.1	Mastomys natalensis	Sierra Leone	NA	2009	NP	621	S segment	too short
KM406527.1	Mastomys natalensis	Sierra Leone	NA	2009	NP	621	S segment	too short
KM406526.1	Mastomys natalensis	Sierra Leone	NA	2009	NP	621	S segment	too short
KM406525.1	Mastomys natalensis	Sierra Leone	NA	2009	NP	621	S segment	too short
KM406524.1	Mastomys natalensis	Sierra Leone	NA	2009	NP	621	S segment	too short
KM406523.1	Mastomys natalensis	Sierra Leone	NA	2009	NP	621	S segment	too short
KM406522.1	Mastomys natalensis	Sierra Leone	NA	2009	NP	621	S segment	too short
KM406521.1	Mastomys natalensis	Sierra Leone	NA	2009	NP	621	S segment	too short
KM406520.1	Mastomys natalensis	Sierra Leone	NA	2009	NP	621	S segment	too short
KM406519.1	Mastomys natalensis	Sierra Leone	NA	2009	NP	621	S segment	too short
KM406518.1	Mastomys natalensis	Sierra Leone	NA	2009	NP	621	S segment	too short
KM822132.1	Mastomys natalensis	Sierra Leone	NA	2011	c("GPC", "NP")	3395	S segment	included	2010
KM822131.1	Mastomys natalensis	Sierra Leone	NA	2011	c("Z", "L")	7282	L protein	included	2008
KM822130.1	Mastomys natalensis	Sierra Leone	NA	2011	c("GPC", "NP")	3397	S segment	included	2010
KM822129.1	Mastomys natalensis	Sierra Leone	NA	2011	c("Z", "L")	7286	L protein	included	2008
KM822128.1	NULL	Nigeria	NA	1969	c("GPC", "NP")	3428	S segment	included	1969
KM822127.1	NULL	Nigeria	NA	1969	c("Z", "L")	7272	L protein	included	1967
KM822126.1	Mastomys natalensis	Sierra Leone	NA	2012	c("GPC", "NP")	3376	S segment	included	2011
KM822125.1	Mastomys natalensis	Sierra Leone	NA	2012	c("Z", "L")	7122	L protein	included	1979
KM822124.1	Mastomys natalensis	Sierra Leone	NA	2012	c("GPC", "NP")	3404	S segment	included	2011
KM822123.1	Mastomys natalensis	Sierra Leone	NA	2012	c("Z", "L")	7233	L protein	included	1999
KM822122.1	Mastomys natalensis	Sierra Leone	NA	2012	c("GPC", "NP")	3391	S segment	included	2011
KM822121.1	Mastomys natalensis	Sierra Leone	NA	2012	c("Z", "L")	7226	L protein	included	2007
KM822120.1	Mastomys natalensis	Sierra Leone	NA	2012	c("GPC", "NP")	3398	S segment	included	2011
KM822119.1	Mastomys natalensis	Sierra Leone	NA	2012	c("Z", "L")	7195	L protein	included	2003
KM822118.1	Mastomys natalensis	Sierra Leone	NA	2012	c("GPC", "NP")	3394	S segment	included	2010
KM822117.1	Mastomys natalensis	Sierra Leone	NA	2012	c("GPC", "NP")	3386	S segment	included	2004
KM822116.1	Mastomys natalensis	Sierra Leone	NA	2012	c("Z", "L")	7213	L protein	included	2001
KM822115.1	Mastomys natalensis	Sierra Leone	NA	2009	c("GPC", "NP")	3395	S segment	included	1993
KM822114.1	Mastomys natalensis	Sierra Leone	NA	2009	c("Z", "L")	7275	L protein	included	1992
KM822113.1	Mastomys natalensis	Sierra Leone	NA	2010	c("GPC", "NP")	3391	S segment	included	2002
KM822112.1	Mastomys natalensis	Sierra Leone	NA	2010	c("Z", "L")	7228	L protein	included	1999
KM822111.1	Mastomys natalensis	Sierra Leone	NA	2010	c("GPC", "NP")	3392	S segment	included	1993
KM822110.1	Mastomys natalensis	Sierra Leone	NA	2010	c("Z", "L")	7271	L protein	included	2008
KM822109.1	Homo sapiens	Nigeria	NA	2009	c("GPC", "NP")	3392	S segment	included	2005
KM822108.1	Homo sapiens	Nigeria	NA	2009	c("Z", "L")	7218	L protein	included	2005
KM822107.1	Homo sapiens	Nigeria	NA	2009	c("GPC", "NP")	3402	S segment	included	2008
KM822106.1	Homo sapiens	Nigeria	NA	2009	c("Z", "L")	7244	L protein	included	1988
KM822105.1	Homo sapiens	Nigeria	NA	2009	c("GPC", "NP")	3401	S segment	included	1998
KM822104.1	Homo sapiens	Nigeria	NA	2009	c("Z", "L")	7253	L protein	included	1989
KM822103.1	Homo sapiens	Nigeria	NA	2009	c("GPC", "NP")	3393	S segment	included	1999
KM822102.1	Homo sapiens	Nigeria	NA	2009	c("Z", "L")	7244	L protein	included	1995
KM822101.1	Homo sapiens	Nigeria	NA	2009	c("GPC", "NP")	3385	S segment	included	1992
KM822100.1	Homo sapiens	Nigeria	NA	2009	c("Z", "L")	7235	L protein	included	1989
KM822099.1	Homo sapiens	Nigeria	NA	2009	c("GPC", "NP")	3388	S segment	included	1999
KM822098.1	Homo sapiens	Nigeria	NA	2009	c("Z", "L")	7217	L protein	included	1995
KM822097.1	Homo sapiens	Nigeria	NA	2009	c("GPC", "NP")	3309	S segment	included	2008
KM822096.1	Homo sapiens	Nigeria	NA	2009	c("Z", "L")	7132	L protein	included	2010
KM822095.1	Homo sapiens	Nigeria	NA	2009	c("GPC", "NP")	3372	S segment	included	1975
KM822094.1	Homo sapiens	Nigeria	NA	2009	c("Z", "L")	7199	L protein	included	1971
KM822093.1	Homo sapiens	Nigeria	NA	2009	c("GPC", "NP")	3365	S segment	included	2007
KM822092.1	Homo sapiens	Nigeria	NA	2009	c("Z", "L")	7199	L protein	included	2006
KM822091.1	Homo sapiens	Nigeria	NA	2009	c("GPC", "NP")	3408	S segment	included	1975
KM822090.1	Homo sapiens	Nigeria	NA	2009	c("Z", "L")	7249	L protein	included	1970
KM822089.1	Homo sapiens	Nigeria	NA	2009	c("GPC", "NP")	3362	S segment	included	2002
KM822088.1	Homo sapiens	Nigeria	NA	2009	c("GPC", "NP")	3398	S segment	included	2005
KM822087.1	Homo sapiens	Nigeria	NA	2009	c("Z", "L")	7241	L protein	included	2001
KM822086.1	Homo sapiens	Nigeria	NA	2009	c("GPC", "NP")	3403	S segment	included	1981
KM822085.1	Homo sapiens	Nigeria	NA	2009	c("Z", "L")	7248	L protein	included	1980
KM822084.1	Homo sapiens	Nigeria	NA	2009	c("GPC", "NP")	3379	S segment	included	2009
KM822083.1	Homo sapiens	Nigeria	NA	2009	c("Z", "L")	7213	L protein	included	2010
KM822082.1	Homo sapiens	Nigeria	NA	2009	c("GPC", "NP")	3400	S segment	included	2000
KM822081.1	Homo sapiens	Nigeria	NA	2009	c("Z", "L")	7228	L protein	included	1999
KM822080.1	Homo sapiens	Nigeria	NA	2009	c("GPC", "NP")	3353	S segment	included	2008
KM822079.1	Homo sapiens	Nigeria	NA	2009	c("Z", "L")	7188	L protein	included	2006
KM822078.1	Homo sapiens	Nigeria	NA	2009	c("GPC", "NP")	3394	S segment	included	2005
KM822077.1	Homo sapiens	Nigeria	NA	2009	c("Z", "L")	7223	L protein	included	2005
KM822076.1	Homo sapiens	Nigeria	NA	2009	c("GPC", "NP")	3363	S segment	included	2001
KM822075.1	Homo sapiens	Nigeria	NA	2009	c("Z", "L")	7184	L protein	included	2000
KM822074.1	Homo sapiens	Nigeria	NA	2009	c("GPC", "NP")	3407	S segment	included	1984
KM822073.1	Homo sapiens	Nigeria	NA	2009	c("Z", "L")	7254	L protein	included	1981
KM822072.1	Homo sapiens	Nigeria	NA	2009	c("GPC", "NP")	3410	S segment	included	1977
KM822071.1	Homo sapiens	Nigeria	NA	2009	c("GPC", "NP")	3386	S segment	included	2007
KM822070.1	Homo sapiens	Nigeria	NA	2009	c("Z", "L")	7232	L protein	included	2006
KM822069.1	Homo sapiens	Nigeria	NA	2009	c("GPC", "NP")	3406	S segment	included	1968
KM822068.1	Homo sapiens	Nigeria	NA	2009	c("Z", "L")	7247	L protein	included	1965
KM822067.1	Homo sapiens	Nigeria	NA	2009	c("GPC", "NP")	3372	S segment	included	2009
KM822066.1	Homo sapiens	Nigeria	NA	2009	c("GPC", "NP")	3355	S segment	included	1993
KM822065.1	Homo sapiens	Nigeria	NA	2009	c("GPC", "NP")	3393	S segment	included	2005
KM822064.1	Homo sapiens	Nigeria	NA	2009	c("Z", "L")	7202	L protein	included	2003
KM822063.1	Homo sapiens	Nigeria	NA	2009	c("GPC", "NP")	3389	S segment	included	2008
KM822062.1	Homo sapiens	Nigeria	NA	2009	c("GPC", "NP")	3396	S segment	included	2002
KM822061.1	Homo sapiens	Nigeria	NA	2009	c("Z", "L")	7238	L protein	included	2003
KM822060.1	Homo sapiens	Nigeria	NA	2009	c("GPC", "NP")	3281	S segment	included	2009
KM822059.1	Homo sapiens	Nigeria	NA	2009	c("GPC", "NP")	3383	S segment	included	2008
KM822058.1	Homo sapiens	Nigeria	NA	2009	c("Z", "L")	7141	L protein	included	2010
KM822057.1	Homo sapiens	Nigeria	NA	2010	c("GPC", "NP")	3407	S segment	included	2004
KM822056.1	Homo sapiens	Nigeria	NA	2010	c("Z", "L")	7255	L protein	included	2001
KM822055.1	Homo sapiens	Nigeria	NA	2010	c("GPC", "NP")	3395	S segment	included	2007
KM822054.1	Homo sapiens	Nigeria	NA	2010	c("Z", "L")	7263	L protein	included	2005
KM822053.1	Homo sapiens	Nigeria	NA	2010	c("GPC", "NP")	3406	S segment	included	1974
KM822052.1	Homo sapiens	Nigeria	NA	2010	c("Z", "L")	7231	L protein	included	1970
KM822051.1	Homo sapiens	Nigeria	NA	2011	c("GPC", "NP")	3406	S segment	included	1995
KM822050.1	Homo sapiens	Nigeria	NA	2011	c("Z", "L")	7259	L protein	included	1984
KM822049.1	Homo sapiens	Nigeria	NA	2010	c("GPC", "NP")	3407	S segment	included	2002
KM822048.1	Homo sapiens	Nigeria	NA	2010	c("Z", "L")	7258	L protein	included	2000
KM822047.1	Homo sapiens	Nigeria	NA	2011	c("GPC", "NP")	3412	S segment	included	2000
KM822046.1	Homo sapiens	Nigeria	NA	2011	c("Z", "L")	7260	L protein	included	1997
KM822045.1	Homo sapiens	Nigeria	NA	2011	c("GPC", "NP")	3406	S segment	included	2004
KM822044.1	Homo sapiens	Nigeria	NA	2011	c("Z", "L")	7264	L protein	included	2002
KM822043.1	Homo sapiens	Nigeria	NA	2010	c("GPC", "NP")	3402	S segment	included	1981
KM822042.1	Homo sapiens	Nigeria	NA	2010	c("Z", "L")	7257	L protein	included	1976
KM822041.1	Homo sapiens	Nigeria	NA	2011	c("GPC", "NP")	3408	S segment	included	2008
KM822040.1	Homo sapiens	Nigeria	NA	2011	c("Z", "L")	7270	L protein	included	1984
KM822039.1	Homo sapiens	Nigeria	NA	2010	c("GPC", "NP")	3407	S segment	included	2008
KM822038.1	Homo sapiens	Nigeria	NA	2010	c("Z", "L")	7257	L protein	included	1982
KM822037.1	Homo sapiens	Nigeria	NA	2011	c("GPC", "NP")	3405	S segment	included	2009
KM822036.1	Homo sapiens	Nigeria	NA	2011	c("Z", "L")	7253	L protein	included	2008
KM822035.1	Homo sapiens	Nigeria	NA	2010	c("GPC", "NP")	3413	S segment	included	2004
KM822034.1	Homo sapiens	Nigeria	NA	2010	c("Z", "L")	7265	L protein	included	2002
KM822033.1	Homo sapiens	Nigeria	NA	2011	c("GPC", "NP")	3421	S segment	included	2007
KM822032.1	Homo sapiens	Nigeria	NA	2011	c("Z", "L")	7261	L protein	included	2005
KM822031.1	Homo sapiens	Nigeria	NA	2010	c("GPC", "NP")	3409	S segment	included	1979
KM822030.1	Homo sapiens	Nigeria	NA	2010	c("Z", "L")	7260	L protein	included	1972
KM822029.1	Homo sapiens	Nigeria	NA	2010	c("GPC", "NP")	3410	S segment	included	2008
KM822028.1	Homo sapiens	Nigeria	NA	2010	c("Z", "L")	7262	L protein	included	2007
KM822027.1	Homo sapiens	Nigeria	NA	2010	c("GPC", "NP")	3412	S segment	included	1974
KM822026.1	Homo sapiens	Nigeria	NA	2010	c("Z", "L")	7266	L protein	included	1970
KM822025.1	Homo sapiens	Nigeria	NA	2010	c("GPC", "NP")	3412	S segment	included	2003
KM822024.1	Homo sapiens	Nigeria	NA	2010	c("Z", "L")	7261	L protein	included	2002
KM822023.1	Homo sapiens	Nigeria	NA	2010	c("GPC", "NP")	3405	S segment	included	2008
KM822022.1	Homo sapiens	Nigeria	NA	2010	c("GPC", "NP")	3409	S segment	included	2007
KM822021.1	Homo sapiens	Nigeria	NA	2010	c("Z", "L")	7255	L protein	included	2006
KM822020.1	Homo sapiens	Nigeria	NA	2009	c("GPC", "NP")	3397	S segment	included	1983
KM822019.1	Homo sapiens	Nigeria	NA	2009	c("Z", "L")	7240	L protein	included	1979
KM822018.1	Homo sapiens	Nigeria	NA	2008	c("GPC", "NP")	3396	S segment	included	1995
KM822017.1	Homo sapiens	Nigeria	NA	2008	c("Z", "L")	7244	L protein	included	1995
KM822016.1	Homo sapiens	Nigeria	NA	2008	c("GPC", "NP")	3402	S segment	included	1986
KM822015.1	Homo sapiens	Nigeria	NA	2008	c("Z", "L")	7233	L protein	included	1982
KM822014.1	Homo sapiens	Nigeria	NA	2008	c("GPC", "NP")	3386	S segment	included	2000
KM822013.1	Homo sapiens	Nigeria	NA	2008	c("Z", "L")	7223	L protein	included	2002
KM822012.1	Homo sapiens	Nigeria	NA	2009	c("GPC", "NP")	3393	S segment	included	2004
KM822011.1	Homo sapiens	Nigeria	NA	2009	c("Z", "L")	7244	L protein	included	2004
KM822010.1	Homo sapiens	Nigeria	NA	2009	c("GPC", "NP")	3367	S segment	included	2003
KM822009.1	Homo sapiens	Nigeria	NA	2009	c("Z", "L")	7230	L protein	included	2002
KM822008.1	Homo sapiens	Nigeria	NA	2009	c("GPC", "NP")	3387	S segment	included	2006
KM822007.1	Homo sapiens	Nigeria	NA	2009	c("Z", "L")	7226	L protein	included	2004
KM822006.1	Homo sapiens	Nigeria	NA	2009	c("GPC", "NP")	3395	S segment	included	2006
KM822005.1	Homo sapiens	Nigeria	NA	2009	c("Z", "L")	7236	L protein	included	2005
KM822004.1	Homo sapiens	Nigeria	NA	2009	c("GPC", "NP")	3384	S segment	included	1995
KM822003.1	Homo sapiens	Nigeria	NA	2009	c("Z", "L")	7176	L protein	included	1987
KM822002.1	Homo sapiens	Nigeria	NA	2008	c("GPC", "NP")	3398	S segment	included	2001
KM822001.1	Homo sapiens	Nigeria	NA	2008	c("Z", "L")	7250	L protein	included	1999
KM822000.1	Homo sapiens	Nigeria	NA	2008	c("GPC", "NP")	3402	S segment	included	2006
KM821999.1	Homo sapiens	Nigeria	NA	2008	c("Z", "L")	7252	L protein	included	1983
KM821998.1	Homo sapiens	Nigeria	NA	2012	c("GPC", "NP")	3396	S segment	included	2002
KM821997.1	Homo sapiens	Nigeria	NA	2012	c("Z", "L")	7245	L protein	included	2002
KM821996.1	Homo sapiens	Nigeria	NA	2012	c("GPC", "NP")	3402	S segment	included	1990
KM821995.1	Homo sapiens	Nigeria	NA	2012	c("Z", "L")	7250	L protein	included	1987
KM821994.1	Homo sapiens	Nigeria	NA	2012	c("GPC", "NP")	3376	S segment	included	2010
KM821993.1	Homo sapiens	Nigeria	NA	2012	c("Z", "L")	7224	L protein	included	2010
KM821992.1	Homo sapiens	Nigeria	NA	2012	c("GPC", "NP")	3364	S segment	included	2008
KM821991.1	Homo sapiens	Nigeria	NA	2012	c("Z", "L")	7165	L protein	included	2007
KM821990.1	Homo sapiens	Nigeria	NA	2012	c("GPC", "NP")	3403	S segment	included	1986
KM821989.1	Homo sapiens	Nigeria	NA	2012	c("Z", "L")	7254	L protein	included	1981
KM821988.1	Homo sapiens	Nigeria	NA	2012	c("GPC", "NP")	3402	S segment	included	2007
KM821987.1	Homo sapiens	Nigeria	NA	2012	c("Z", "L")	7247	L protein	included	2007
KM821986.1	Homo sapiens	Nigeria	NA	2012	c("GPC", "NP")	3402	S segment	included	1990
KM821985.1	Homo sapiens	Nigeria	NA	2012	c("Z", "L")	7209	L protein	included	1983
KM821984.1	Homo sapiens	Nigeria	NA	2012	c("GPC", "NP")	3410	S segment	included	2011
KM821983.1	Homo sapiens	Nigeria	NA	2012	c("Z", "L")	7258	L protein	included	2012
KM821982.1	Homo sapiens	Nigeria	NA	2012	c("GPC", "NP")	3408	S segment	included	1991
KM821981.1	Homo sapiens	Nigeria	NA	2012	c("Z", "L")	7261	L protein	included	1989
KM821980.1	Homo sapiens	Nigeria	NA	2012	c("GPC", "NP")	3388	S segment	included	1960
KM821979.1	Homo sapiens	Nigeria	NA	2012	c("GPC", "NP")	3410	S segment	included	1995
KM821978.1	Homo sapiens	Nigeria	NA	2012	c("Z", "L")	7258	L protein	included	1993
KM821977.1	Homo sapiens	Nigeria	NA	2012	c("GPC", "NP")	3397	S segment	included	2012
KM821976.1	Homo sapiens	Nigeria	NA	2012	c("GPC", "NP")	3406	S segment	included	2012
KM821975.1	Homo sapiens	Nigeria	NA	2012	c("Z", "L")	7157	L protein	included	2010
KM821974.1	Homo sapiens	Nigeria	NA	2012	c("GPC", "NP")	3399	S segment	included	2012
KM821973.1	Homo sapiens	Nigeria	NA	2012	c("Z", "L")	7116	L protein	included	2010
KM821972.1	Homo sapiens	Nigeria	NA	2012	c("GPC", "NP")	3395	S segment	included	2010
KM821971.1	Homo sapiens	Nigeria	NA	2012	c("GPC", "NP")	3408	S segment	included	2009
KM821970.1	Homo sapiens	Nigeria	NA	2012	c("Z", "L")	7258	L protein	included	1985
KM821969.1	Homo sapiens	Nigeria	NA	2012	c("GPC", "NP")	3401	S segment	included	2010
KM821968.1	Homo sapiens	Nigeria	NA	2012	c("Z", "L")	7251	L protein	included	2008
KM821967.1	Homo sapiens	Nigeria	NA	2012	c("GPC", "NP")	3402	S segment	included	1985
KM821966.1	Homo sapiens	Nigeria	NA	2012	c("Z", "L")	7137	L protein	included	1981
KM821965.1	Homo sapiens	Nigeria	NA	2012	c("GPC", "NP")	3402	S segment	included	2003
KM821964.1	Homo sapiens	Nigeria	NA	2012	c("Z", "L")	7243	L protein	included	2000
KM821963.1	Homo sapiens	Nigeria	NA	2012	c("GPC", "NP")	3405	S segment	included	2003
KM821962.1	Homo sapiens	Nigeria	NA	2012	c("Z", "L")	7258	L protein	included	2002
KM821961.1	Homo sapiens	Nigeria	NA	2012	c("GPC", "NP")	3407	S segment	included	1979
KM821960.1	Homo sapiens	Nigeria	NA	2012	c("Z", "L")	7255	L protein	included	1985
KM821959.1	Homo sapiens	Nigeria	NA	2012	c("GPC", "NP")	3407	S segment	included	2002
KM821958.1	Homo sapiens	Nigeria	NA	2012	c("Z", "L")	7259	L protein	included	2002
KM821957.1	Homo sapiens	Nigeria	NA	2012	c("GPC", "NP")	3408	S segment	included	2007
KM821956.1	Homo sapiens	Nigeria	NA	2012	c("Z", "L")	7262	L protein	included	2007
KM821955.1	Homo sapiens	Nigeria	NA	2012	c("GPC", "NP")	3408	S segment	included	2006
KM821954.1	Homo sapiens	Nigeria	NA	2012	c("Z", "L")	7254	L protein	included	1998
KM821953.1	Homo sapiens	Nigeria	NA	2012	c("GPC", "NP")	3412	S segment	included	2004
KM821952.1	Homo sapiens	Nigeria	NA	2012	c("Z", "L")	7261	L protein	included	2002
KM821951.1	Homo sapiens	Nigeria	NA	2012	c("GPC", "NP")	3408	S segment	included	2002
KM821950.1	Homo sapiens	Nigeria	NA	2012	c("Z", "L")	7256	L protein	included	2002
KM821949.1	Homo sapiens	Nigeria	NA	2011	c("GPC", "NP")	3403	S segment	included	2005
KM821948.1	Homo sapiens	Nigeria	NA	2011	c("Z", "L")	7258	L protein	included	2003
KM821947.1	Homo sapiens	Nigeria	NA	2012	c("GPC", "NP")	3406	S segment	included	2009
KM821946.1	Homo sapiens	Nigeria	NA	2012	c("Z", "L")	7257	L protein	included	2008
KM821945.1	Homo sapiens	Nigeria	NA	2012	c("GPC", "NP")	3413	S segment	included	1996
KM821944.1	Homo sapiens	Nigeria	NA	2012	c("Z", "L")	7239	L protein	included	1992
KM821943.1	Homo sapiens	Nigeria	NA	2011	c("GPC", "NP")	3407	S segment	included	2004
KM821942.1	Homo sapiens	Nigeria	NA	2011	c("Z", "L")	7245	L protein	included	2008
KM821941.1	Homo sapiens	Nigeria	NA	2012	c("GPC", "NP")	3406	S segment	included	1968
KM821940.1	Homo sapiens	Nigeria	NA	2012	c("Z", "L")	7254	L protein	included	1959
KM821939.1	Homo sapiens	Nigeria	NA	2012	c("GPC", "NP")	3402	S segment	included	2002
KM821938.1	Homo sapiens	Nigeria	NA	2012	c("Z", "L")	7259	L protein	included	1989
KM821937.1	Homo sapiens	Nigeria	NA	2011	c("GPC", "NP")	3408	S segment	included	1984
KM821936.1	Homo sapiens	Nigeria	NA	2011	c("Z", "L")	7258	L protein	included	1978
KM821935.1	Homo sapiens	Nigeria	NA	2011	c("GPC", "NP")	3409	S segment	included	2010
KM821934.1	Homo sapiens	Nigeria	NA	2011	c("Z", "L")	7258	L protein	included	2010
KM821933.1	Homo sapiens	Nigeria	NA	2011	c("GPC", "NP")	3406	S segment	included	1999
KM821932.1	Homo sapiens	Nigeria	NA	2011	c("Z", "L")	7252	L protein	included	1996
KM821931.1	Homo sapiens	Nigeria	NA	2011	c("GPC", "NP")	3409	S segment	included	2008
KM821930.1	Homo sapiens	Nigeria	NA	2011	c("Z", "L")	7258	L protein	included	2005
KM821929.1	Homo sapiens	Nigeria	NA	2011	c("GPC", "NP")	3402	S segment	included	1992
KM821928.1	Homo sapiens	Nigeria	NA	2011	c("Z", "L")	7252	L protein	included	1987
KM821927.1	Homo sapiens	Nigeria	NA	2011	c("GPC", "NP")	3407	S segment	included	2007
KM821926.1	Homo sapiens	Nigeria	NA	2011	c("Z", "L")	7284	L protein	included	2006
KM821925.1	Homo sapiens	Nigeria	NA	2011	c("GPC", "NP")	3397	S segment	included	2009
KM821924.1	Homo sapiens	Nigeria	NA	2011	c("GPC", "NP")	3402	S segment	included	2010
KM821923.1	Homo sapiens	Nigeria	NA	2011	c("Z", "L")	7253	L protein	included	2009
KM821922.1	Homo sapiens	Nigeria	NA	2011	c("GPC", "NP")	3407	S segment	included	2000
KM821921.1	Homo sapiens	Nigeria	NA	2011	c("Z", "L")	7255	L protein	included	1997
KM821920.1	Homo sapiens	Nigeria	NA	2011	c("GPC", "NP")	3401	S segment	included	2007
KM821919.1	Homo sapiens	Nigeria	NA	2011	c("Z", "L")	7228	L protein	included	2008
KM821918.1	Homo sapiens	Nigeria	NA	2011	c("GPC", "NP")	3407	S segment	included	2007
KM821917.1	Homo sapiens	Nigeria	NA	2011	c("Z", "L")	7255	L protein	included	2006
KM821916.1	Homo sapiens	Nigeria	NA	2011	c("GPC", "NP")	3407	S segment	included	2008
KM821915.1	Homo sapiens	Nigeria	NA	2011	c("Z", "L")	7254	L protein	included	2007
KM821914.1	Homo sapiens	Nigeria	NA	2011	c("GPC", "NP")	3407	S segment	included	1998
KM821913.1	Homo sapiens	Nigeria	NA	2011	c("Z", "L")	7253	L protein	included	1992
KM821912.1	Homo sapiens	Nigeria	NA	2011	c("GPC", "NP")	3407	S segment	included	2009
KM821911.1	Homo sapiens	Nigeria	NA	2011	c("Z", "L")	7251	L protein	included	2010
KM821880.1	Homo sapiens	Sierra Leone	NA	2012	c("GPC", "NP")	3393	S segment	included	2010
KM821879.1	Homo sapiens	Sierra Leone	NA	2012	c("Z", "L")	7274	L protein	included	2006
KM821878.1	Homo sapiens	Sierra Leone	NA	2012	c("GPC", "NP")	3339	S segment	included	2010
KM821877.1	Homo sapiens	Sierra Leone	NA	2012	c("GPC", "NP")	3382	S segment	included	2010
KM821876.1	Homo sapiens	Sierra Leone	NA	2012	c("GPC", "NP")	3384	S segment	included	1996
[truncated: 299 more rows]
