# Supplementary material for: Current sampling and sequencing biases of Lassa mammarenavirus limit inference from phylogeography and molecular epidemiology in Lassa fever endemic regions
Source: PLOS Glob Public Health. 2023 Nov 8;3(11):e0002159. doi: 10.1371/journal.pgph.0002159 (PMC10631635; doi:10.1371/journal.pgph.0002159)
Supplement: S2 Data — This presents the number of confirmed cases of Lassa fever reported from countries between 2008 and 2023 at a subnational level that were used to calculate the number of cases per 100,000 people. References for the reports used to produce this dataset are included. (CSV) [file pgph.0002159.s004.csv]

year	country	region	confirmed_cases	status	source	complete_year	reference	note
2008	sierra leone	Bo	2	reported	publication	n	https://www.sciencedirect.com/science/article/pii/S2352340919300228
2008	sierra leone	Kailahun	1	reported	publication	n	https://www.sciencedirect.com/science/article/pii/S2352340919300228
2008	sierra leone	Kenema	29	reported	publication	n	https://www.sciencedirect.com/science/article/pii/S2352340919300228
2008	sierra leone	Kono	1	reported	publication	n	https://www.sciencedirect.com/science/article/pii/S2352340919300228
2009	sierra leone	Kenema	25	reported	publication	n	https://www.sciencedirect.com/science/article/pii/S2352340919300228
2009	sierra leone	Kono	1	reported	publication	n	https://www.sciencedirect.com/science/article/pii/S2352340919300228
2010	sierra leone	Bo	2	reported	publication	n	https://www.sciencedirect.com/science/article/pii/S2352340919300228
2010	sierra leone	Bombali	8	reported	publication	n	https://www.sciencedirect.com/science/article/pii/S2352340919300228
2010	sierra leone	Kailahun	1	reported	publication	n	https://www.sciencedirect.com/science/article/pii/S2352340919300228
2010	sierra leone	Kenema	80	reported	publication	n	https://www.sciencedirect.com/science/article/pii/S2352340919300228
2010	sierra leone	Koinadugu	2	reported	publication	n	https://www.sciencedirect.com/science/article/pii/S2352340919300228
2010	sierra leone	Kono	1	reported	publication	n	https://www.sciencedirect.com/science/article/pii/S2352340919300228
2010	sierra leone	Tonkolili	1	reported	publication	n	https://www.sciencedirect.com/science/article/pii/S2352340919300228
2010	sierra leone	Western area urban	1	reported	publication	n	https://www.sciencedirect.com/science/article/pii/S2352340919300228
2011	ghana	ashanti	2	reported	publication	n	https://www.ncbi.nlm.nih.gov/pubmed/23661832
2011	sierra leone	Bo	29	reported	publication	n	https://www.sciencedirect.com/science/article/pii/S2352340919300228
2011	sierra leone	Bombali	3	reported	publication	n	https://www.sciencedirect.com/science/article/pii/S2352340919300228
2011	sierra leone	Bonthe	1	reported	publication	n	https://www.sciencedirect.com/science/article/pii/S2352340919300228
2011	sierra leone	Kailahun	18	reported	publication	n	https://www.sciencedirect.com/science/article/pii/S2352340919300228
2011	sierra leone	Kenema	191	reported	publication	n	https://www.sciencedirect.com/science/article/pii/S2352340919300228
2011	sierra leone	Koinadugu	2	reported	publication	n	https://www.sciencedirect.com/science/article/pii/S2352340919300228
2011	sierra leone	Moyamba	1	reported	publication	n	https://www.sciencedirect.com/science/article/pii/S2352340919300228
2011	sierra leone	Pujehun	4	reported	publication	n	https://www.sciencedirect.com/science/article/pii/S2352340919300228
2011	sierra leone	Tonkolili	3	reported	publication	n	https://www.sciencedirect.com/science/article/pii/S2352340919300228
2011	sierra leone	Unknown	1	reported	publication	n	https://www.sciencedirect.com/science/article/pii/S2352340919300228
2011	sierra leone	Western area urban	2	reported	publication	n	https://www.sciencedirect.com/science/article/pii/S2352340919300228
2012	nigeria	all	147	reported	promed	n	https://promedmail.org/promed-post/?id=20120714.1201872
2012	sierra leone	Bo	31	reported	publication	n	https://www.sciencedirect.com/science/article/pii/S2352340919300228
2012	sierra leone	Bombali	1	reported	publication	n	https://www.sciencedirect.com/science/article/pii/S2352340919300228
2012	sierra leone	Bonthe	1	reported	publication	n	https://www.sciencedirect.com/science/article/pii/S2352340919300228
2012	sierra leone	Kailahun	10	reported	publication	n	https://www.sciencedirect.com/science/article/pii/S2352340919300228
2012	sierra leone	Kenema	148	reported	publication	n	https://www.sciencedirect.com/science/article/pii/S2352340919300228
2012	sierra leone	Kono	1	reported	publication	n	https://www.sciencedirect.com/science/article/pii/S2352340919300228
2012	sierra leone	Moyamba	1	reported	publication	n	https://www.sciencedirect.com/science/article/pii/S2352340919300228
2012	sierra leone	Pujehun	9	reported	publication	n	https://www.sciencedirect.com/science/article/pii/S2352340919300228
2012	sierra leone	Tonkolili	1	reported	publication	n	https://www.sciencedirect.com/science/article/pii/S2352340919300228
2012	sierra leone	Unknown	107	reported	publication	n	https://www.sciencedirect.com/science/article/pii/S2352340919300228
2012	sierra leone	Western area urban	1	reported	publication	n	https://www.sciencedirect.com/science/article/pii/S2352340919300228
2013	benin	borgou	13	reported	publication	n	https://doi.org/10.1080/22221751.2020.1796528
2013	liberia	bong	12	reported	promed	n	https://promedmail.org/promed-post/?id=20130911.1937742
2013	nigeria	all	154	reported	promed	n	https://promedmail.org/promed-post/?id=20131018.2009142
2013	sierra leone	Kenema	20	reported	publication	n	https://www.ncbi.nlm.nih.gov/pmc/articles/PMC7866338/
2014	liberia	margibi	14	reported	promed	n	https://promedmail.org/promed-post/?id=20140328.2363217
2014	nigeria	all	86	reported	promed	n	https://promedmail.org/promed-post/?id=20140522.2489540
2014	sierra leone	Kenema	9	reported	publication	n	https://www.ncbi.nlm.nih.gov/pmc/articles/PMC7866338/
2015	benin	borgou	1	reported	publication	n	https://doi.org/10.1080/22221751.2020.1796528
2015	cote d'ivoire	montagnes	1	reported	publication	n	https://doi.org/10.3201/eid2509.190239
2015	nigeria	all	13	reported	promed	n	https://promedmail.org/promed-post/?id=20151125.3819446
2015	nigeria	bauchi	3	reported	data_table	y	https://www.ncdc.gov.ng/diseases/sitreps/?cat=5&name=An%20update%20of%20Lassa%20fever%20outbreak%20in%20Nigeria
2015	nigeria	edo	6	reported	data_table	y	https://www.ncdc.gov.ng/diseases/sitreps/?cat=5&name=An%20update%20of%20Lassa%20fever%20outbreak%20in%20Nigeria
2015	nigeria	fct	1	reported	data_table	y	https://www.ncdc.gov.ng/diseases/sitreps/?cat=5&name=An%20update%20of%20Lassa%20fever%20outbreak%20in%20Nigeria
2015	nigeria	kano	2	reported	data_table	y	https://www.ncdc.gov.ng/diseases/sitreps/?cat=5&name=An%20update%20of%20Lassa%20fever%20outbreak%20in%20Nigeria
2015	nigeria	nassarawa	4	reported	data_table	y	https://www.ncdc.gov.ng/diseases/sitreps/?cat=5&name=An%20update%20of%20Lassa%20fever%20outbreak%20in%20Nigeria
2015	nigeria	ondo	1	reported	data_table	y	https://www.ncdc.gov.ng/diseases/sitreps/?cat=5&name=An%20update%20of%20Lassa%20fever%20outbreak%20in%20Nigeria
2015	nigeria	oyo	1	reported	data_table	y	https://www.ncdc.gov.ng/diseases/sitreps/?cat=5&name=An%20update%20of%20Lassa%20fever%20outbreak%20in%20Nigeria
2015	nigeria	plateau	3	reported	data_table	y	https://www.ncdc.gov.ng/diseases/sitreps/?cat=5&name=An%20update%20of%20Lassa%20fever%20outbreak%20in%20Nigeria
2015	nigeria	rivers	2	reported	data_table	y	https://www.ncdc.gov.ng/diseases/sitreps/?cat=5&name=An%20update%20of%20Lassa%20fever%20outbreak%20in%20Nigeria
2015	nigeria	taraba	5	reported	data_table	y	https://www.ncdc.gov.ng/diseases/sitreps/?cat=5&name=An%20update%20of%20Lassa%20fever%20outbreak%20in%20Nigeria
2015	sierra leone	kenema	5	reported	publication	n	https://www.ncbi.nlm.nih.gov/pmc/articles/PMC7866338/
2016	benin	borgou	20	reported	publication	n	https://doi.org/10.1080/22221751.2020.1796528
2016	liberia	bong	14	reported	publication	y	https://doi.org/10.1016/j.ijid.2017.11.007
2016	mali	bamako	2	reported	publication	n	https://doi.org/10.3201/eid2505.181047
2016	nigeria	akwa_ibom	1	reported	data_table	y	https://www.ncdc.gov.ng/diseases/sitreps/?cat=5&name=An%20update%20of%20Lassa%20fever%20outbreak%20in%20Nigeria
2016	nigeria	all	101	reported	data_table	y	https://www.ncdc.gov.ng/diseases/sitreps/?cat=5&name=An%20update%20of%20Lassa%20fever%20outbreak%20in%20Nigeria
2016	nigeria	bauchi	13	reported	data_table	y	https://www.ncdc.gov.ng/diseases/sitreps/?cat=5&name=An%20update%20of%20Lassa%20fever%20outbreak%20in%20Nigeria
2016	nigeria	delta	1	reported	data_table	y	https://www.ncdc.gov.ng/diseases/sitreps/?cat=5&name=An%20update%20of%20Lassa%20fever%20outbreak%20in%20Nigeria
2016	nigeria	ebonyi	2	reported	data_table	y	https://www.ncdc.gov.ng/diseases/sitreps/?cat=5&name=An%20update%20of%20Lassa%20fever%20outbreak%20in%20Nigeria
2016	nigeria	edo	9	reported	data_table	y	https://www.ncdc.gov.ng/diseases/sitreps/?cat=5&name=An%20update%20of%20Lassa%20fever%20outbreak%20in%20Nigeria
2016	nigeria	ekiti	1	reported	data_table	y	https://www.ncdc.gov.ng/diseases/sitreps/?cat=5&name=An%20update%20of%20Lassa%20fever%20outbreak%20in%20Nigeria
2016	nigeria	fct	4	reported	data_table	y	https://www.ncdc.gov.ng/diseases/sitreps/?cat=5&name=An%20update%20of%20Lassa%20fever%20outbreak%20in%20Nigeria
2016	nigeria	gombe	1	reported	data_table	y	https://www.ncdc.gov.ng/diseases/sitreps/?cat=5&name=An%20update%20of%20Lassa%20fever%20outbreak%20in%20Nigeria
2016	nigeria	imo	1	reported	data_table	y	https://www.ncdc.gov.ng/diseases/sitreps/?cat=5&name=An%20update%20of%20Lassa%20fever%20outbreak%20in%20Nigeria
2016	nigeria	kano	1	reported	data_table	y	https://www.ncdc.gov.ng/diseases/sitreps/?cat=5&name=An%20update%20of%20Lassa%20fever%20outbreak%20in%20Nigeria
2016	nigeria	lagos	4	reported	data_table	y	https://www.ncdc.gov.ng/diseases/sitreps/?cat=5&name=An%20update%20of%20Lassa%20fever%20outbreak%20in%20Nigeria
2016	nigeria	nassarawa	16	reported	data_table	y	https://www.ncdc.gov.ng/diseases/sitreps/?cat=5&name=An%20update%20of%20Lassa%20fever%20outbreak%20in%20Nigeria
2016	nigeria	niger	1	reported	data_table	y	https://www.ncdc.gov.ng/diseases/sitreps/?cat=5&name=An%20update%20of%20Lassa%20fever%20outbreak%20in%20Nigeria
2016	nigeria	ogun	2	reported	data_table	y	https://www.ncdc.gov.ng/diseases/sitreps/?cat=5&name=An%20update%20of%20Lassa%20fever%20outbreak%20in%20Nigeria
2016	nigeria	ondo	5	reported	data_table	y	https://www.ncdc.gov.ng/diseases/sitreps/?cat=5&name=An%20update%20of%20Lassa%20fever%20outbreak%20in%20Nigeria
2016	nigeria	osun	1	reported	data_table	y	https://www.ncdc.gov.ng/diseases/sitreps/?cat=5&name=An%20update%20of%20Lassa%20fever%20outbreak%20in%20Nigeria
2016	nigeria	oyo	3	reported	data_table	y	https://www.ncdc.gov.ng/diseases/sitreps/?cat=5&name=An%20update%20of%20Lassa%20fever%20outbreak%20in%20Nigeria
2016	nigeria	plateau	20	reported	data_table	y	https://www.ncdc.gov.ng/diseases/sitreps/?cat=5&name=An%20update%20of%20Lassa%20fever%20outbreak%20in%20Nigeria
2016	nigeria	rivers	2	reported	data_table	y	https://www.ncdc.gov.ng/diseases/sitreps/?cat=5&name=An%20update%20of%20Lassa%20fever%20outbreak%20in%20Nigeria
2016	nigeria	taraba	13	reported	data_table	y	https://www.ncdc.gov.ng/diseases/sitreps/?cat=5&name=An%20update%20of%20Lassa%20fever%20outbreak%20in%20Nigeria
2016	sierra leone	kenema	2	reported	publication	n	https://www.ncbi.nlm.nih.gov/pmc/articles/PMC7866338/
2016	togo	savanes	3	reported	ecdc	n	https://www.ecdc.europa.eu/en/publications-data/rapid-risk-assessment-lassa-fever-nigeria-benin-togo-germany-and-usa-24-march
2017	benin	borgou	71	reported	promed	n	https://promedmail.org/promed-post/?id=20160227.4054108
2017	burkina faso	all	1	reported	promed	n	https://promedmail.org/promed-post/?id=20170312.4896305
2017	liberia	bong	28	reported	who	y	http://apps.who.int/iris/bitstream/handle/10665/259809/OEW1-2018.pdf?sequence=1
2017	nigeria	all	322	reported	situation_report	y	https://ncdc.gov.ng/themes/common/files/sitreps/ee0dc4dab90d1c4c9a71ac5ab27f051a.pdf
2017	nigeria	anambra	1	estimated	situation_report	y	https://ncdc.gov.ng/themes/common/files/sitreps/ee0dc4dab90d1c4c9a71ac5ab27f051a.pdf
2017	nigeria	bauchi	18	estimated	situation_report	y	https://ncdc.gov.ng/themes/common/files/sitreps/ee0dc4dab90d1c4c9a71ac5ab27f051a.pdf
2017	nigeria	borno	1	estimated	situation_report	y	https://ncdc.gov.ng/themes/common/files/sitreps/ee0dc4dab90d1c4c9a71ac5ab27f051a.pdf
2017	nigeria	cross_river	2	estimated	situation_report	y	https://ncdc.gov.ng/themes/common/files/sitreps/ee0dc4dab90d1c4c9a71ac5ab27f051a.pdf
2017	nigeria	ebonyi	5	estimated	situation_report	y	https://ncdc.gov.ng/themes/common/files/sitreps/ee0dc4dab90d1c4c9a71ac5ab27f051a.pdf
2017	nigeria	edo	115	estimated	situation_report	y	https://ncdc.gov.ng/themes/common/files/sitreps/ee0dc4dab90d1c4c9a71ac5ab27f051a.pdf
2017	nigeria	enugu	1	estimated	situation_report	y	https://ncdc.gov.ng/themes/common/files/sitreps/ee0dc4dab90d1c4c9a71ac5ab27f051a.pdf
2017	nigeria	gombe	1	estimated	situation_report	y	https://ncdc.gov.ng/themes/common/files/sitreps/ee0dc4dab90d1c4c9a71ac5ab27f051a.pdf
2017	nigeria	kaduna	4	estimated	situation_report	y	https://ncdc.gov.ng/themes/common/files/sitreps/ee0dc4dab90d1c4c9a71ac5ab27f051a.pdf
2017	nigeria	kano	10	estimated	situation_report	y	https://ncdc.gov.ng/themes/common/files/sitreps/ee0dc4dab90d1c4c9a71ac5ab27f051a.pdf
2017	nigeria	kogi	2	estimated	situation_report	y	https://ncdc.gov.ng/themes/common/files/sitreps/ee0dc4dab90d1c4c9a71ac5ab27f051a.pdf
2017	nigeria	kwara	2	estimated	situation_report	y	https://ncdc.gov.ng/themes/common/files/sitreps/ee0dc4dab90d1c4c9a71ac5ab27f051a.pdf
2017	nigeria	lagos	13	estimated	situation_report	y	https://ncdc.gov.ng/themes/common/files/sitreps/ee0dc4dab90d1c4c9a71ac5ab27f051a.pdf
2017	nigeria	nassarawa	18	estimated	situation_report	y	https://ncdc.gov.ng/themes/common/files/sitreps/ee0dc4dab90d1c4c9a71ac5ab27f051a.pdf
2017	nigeria	ogun	10	estimated	situation_report	y	https://ncdc.gov.ng/themes/common/files/sitreps/ee0dc4dab90d1c4c9a71ac5ab27f051a.pdf
2017	nigeria	ondo	75	estimated	situation_report	y	https://ncdc.gov.ng/themes/common/files/sitreps/ee0dc4dab90d1c4c9a71ac5ab27f051a.pdf
2017	nigeria	plateau	20	estimated	situation_report	y	https://ncdc.gov.ng/themes/common/files/sitreps/ee0dc4dab90d1c4c9a71ac5ab27f051a.pdf
2017	nigeria	rivers	2	estimated	situation_report	y	https://ncdc.gov.ng/themes/common/files/sitreps/ee0dc4dab90d1c4c9a71ac5ab27f051a.pdf
2017	nigeria	taraba	22	estimated	situation_report	y	https://ncdc.gov.ng/themes/common/files/sitreps/ee0dc4dab90d1c4c9a71ac5ab27f051a.pdf
2017	sierra leone	kenema	4	reported	promed	n	https://promedmail.org/promed-post/?id=20170312.4896305
2017	togo	savanes	7	reported	promed	n	https://promedmail.org/promed-post/?id=20170328.4931422
2018	benin	Borgou	5	reported	publication	n	10.1089/hs.2019.0080
2018	guinea	forest	1	reported	publication	y	https://www.ncbi.nlm.nih.gov/pmc/articles/PMC7598168/
2018	liberia	nimba	9	reported	who	y	http://apps.who.int/iris/bitstream/handle/10665/278952/OEW01-29122018-04012019.pdf
2018	liberia	bong	5	reported	who	y	http://apps.who.int/iris/bitstream/handle/10665/278952/OEW01-29122018-04012019.pdf
2018	liberia	montserrado	3	reported	who	y	http://apps.who.int/iris/bitstream/handle/10665/278952/OEW01-29122018-04012019.pdf
2018	liberia	margibi	2	reported	who	y	http://apps.who.int/iris/bitstream/handle/10665/278952/OEW01-29122018-04012019.pdf
2018	liberia	grand bassa	2	reported	who	y	http://apps.who.int/iris/bitstream/handle/10665/278952/OEW01-29122018-04012019.pdf
2018	nigeria	abia	1	reported	situation_report	y	https://ncdc.gov.ng/themes/common/files/sitreps/733d856bae4b2afa5d29c0465e6c335e.pdf
2018	nigeria	adamawa	3	reported	situation_report	y	https://ncdc.gov.ng/themes/common/files/sitreps/733d856bae4b2afa5d29c0465e6c335e.pdf
2018	nigeria	all	633	reported	situation_report	y	https://ncdc.gov.ng/themes/common/files/sitreps/733d856bae4b2afa5d29c0465e6c335e.pdf
2018	nigeria	anambra	4	reported	situation_report	y	https://ncdc.gov.ng/themes/common/files/sitreps/733d856bae4b2afa5d29c0465e6c335e.pdf
2018	nigeria	bauchi	24	reported	situation_report	y	https://ncdc.gov.ng/themes/common/files/sitreps/733d856bae4b2afa5d29c0465e6c335e.pdf
2018	nigeria	benue	1	reported	situation_report	y	https://ncdc.gov.ng/themes/common/files/sitreps/733d856bae4b2afa5d29c0465e6c335e.pdf
2018	nigeria	delta	11	reported	situation_report	y	https://ncdc.gov.ng/themes/common/files/sitreps/733d856bae4b2afa5d29c0465e6c335e.pdf
2018	nigeria	ebonyi	72	reported	situation_report	y	https://ncdc.gov.ng/themes/common/files/sitreps/733d856bae4b2afa5d29c0465e6c335e.pdf
2018	nigeria	edo	279	reported	situation_report	y	https://ncdc.gov.ng/themes/common/files/sitreps/733d856bae4b2afa5d29c0465e6c335e.pdf
2018	nigeria	ekiti	2	reported	situation_report	y	https://ncdc.gov.ng/themes/common/files/sitreps/733d856bae4b2afa5d29c0465e6c335e.pdf
2018	nigeria	enugu	1	reported	situation_report	y	https://ncdc.gov.ng/themes/common/files/sitreps/733d856bae4b2afa5d29c0465e6c335e.pdf
2018	nigeria	fct	5	reported	situation_report	y	https://ncdc.gov.ng/themes/common/files/sitreps/733d856bae4b2afa5d29c0465e6c335e.pdf
2018	nigeria	gombe	4	reported	situation_report	y	https://ncdc.gov.ng/themes/common/files/sitreps/733d856bae4b2afa5d29c0465e6c335e.pdf
2018	nigeria	imo	5	reported	situation_report	y	https://ncdc.gov.ng/themes/common/files/sitreps/733d856bae4b2afa5d29c0465e6c335e.pdf
2018	nigeria	kaduna	3	reported	situation_report	y	https://ncdc.gov.ng/themes/common/files/sitreps/733d856bae4b2afa5d29c0465e6c335e.pdf
2018	nigeria	kano	1	reported	situation_report	y	https://ncdc.gov.ng/themes/common/files/sitreps/733d856bae4b2afa5d29c0465e6c335e.pdf
2018	nigeria	kogi	12	reported	situation_report	y	https://ncdc.gov.ng/themes/common/files/sitreps/733d856bae4b2afa5d29c0465e6c335e.pdf
2018	nigeria	lagos	1	reported	situation_report	y	https://ncdc.gov.ng/themes/common/files/sitreps/733d856bae4b2afa5d29c0465e6c335e.pdf
2018	nigeria	nassarawa	4	reported	situation_report	y	https://ncdc.gov.ng/themes/common/files/sitreps/733d856bae4b2afa5d29c0465e6c335e.pdf
2018	nigeria	ondo	159	reported	situation_report	y	https://ncdc.gov.ng/themes/common/files/sitreps/733d856bae4b2afa5d29c0465e6c335e.pdf
2018	nigeria	osun	2	reported	situation_report	y	https://ncdc.gov.ng/themes/common/files/sitreps/733d856bae4b2afa5d29c0465e6c335e.pdf
2018	nigeria	plateau	14	reported	situation_report	y	https://ncdc.gov.ng/themes/common/files/sitreps/733d856bae4b2afa5d29c0465e6c335e.pdf
2018	nigeria	rivers	2	reported	situation_report	y	https://ncdc.gov.ng/themes/common/files/sitreps/733d856bae4b2afa5d29c0465e6c335e.pdf
2018	nigeria	taraba	23	reported	situation_report	y	https://ncdc.gov.ng/themes/common/files/sitreps/733d856bae4b2afa5d29c0465e6c335e.pdf
2018	sierra leone	kenema	18	reported	promed	n	https://promedmail.org/promed-post/?id=20180608.5845206
2019	benin	Borgou	6	reported	who	y	http://apps.who.int/iris/bitstream/handle/10665/278952/OEW01-29122018-04012019.pdf
2019	guinea	forest	1	reported	promed	y	https://promedmail.org/promed-post/?id=20180210.5620420
2019	liberia	all	45	reported	who	n	https://apps.who.int/iris/bitstream/handle/10665/330353/OEW01-05012020.pdf
2019	nigeria	abia	2	reported	situation_report	y	https://ncdc.gov.ng/themes/common/files/sitreps/8c02d1bf6e3e02aa2adfe144dda40db2.pdf
2019	nigeria	adamawa	1	reported	situation_report	y	https://ncdc.gov.ng/themes/common/files/sitreps/8c02d1bf6e3e02aa2adfe144dda40db2.pdf
2019	nigeria	all	833	reported	situation_report	y	https://ncdc.gov.ng/themes/common/files/sitreps/8c02d1bf6e3e02aa2adfe144dda40db2.pdf
2019	nigeria	bauchi	56	reported	situation_report	y	https://ncdc.gov.ng/themes/common/files/sitreps/8c02d1bf6e3e02aa2adfe144dda40db2.pdf
2019	nigeria	benue	8	reported	situation_report	y	https://ncdc.gov.ng/themes/common/files/sitreps/8c02d1bf6e3e02aa2adfe144dda40db2.pdf
2019	nigeria	cross_river	1	reported	situation_report	y	https://ncdc.gov.ng/themes/common/files/sitreps/8c02d1bf6e3e02aa2adfe144dda40db2.pdf
2019	nigeria	delta	3	reported	situation_report	y	https://ncdc.gov.ng/themes/common/files/sitreps/8c02d1bf6e3e02aa2adfe144dda40db2.pdf
2019	nigeria	ebonyi	57	reported	situation_report	y	https://ncdc.gov.ng/themes/common/files/sitreps/8c02d1bf6e3e02aa2adfe144dda40db2.pdf
2019	nigeria	edo	306	reported	situation_report	y	https://ncdc.gov.ng/themes/common/files/sitreps/8c02d1bf6e3e02aa2adfe144dda40db2.pdf
2019	nigeria	enugu	2	reported	situation_report	y	https://ncdc.gov.ng/themes/common/files/sitreps/8c02d1bf6e3e02aa2adfe144dda40db2.pdf
2019	nigeria	gombe	4	reported	situation_report	y	https://ncdc.gov.ng/themes/common/files/sitreps/8c02d1bf6e3e02aa2adfe144dda40db2.pdf
2019	nigeria	imo	2	reported	situation_report	y	https://ncdc.gov.ng/themes/common/files/sitreps/8c02d1bf6e3e02aa2adfe144dda40db2.pdf
2019	nigeria	kaduna	5	reported	situation_report	y	https://ncdc.gov.ng/themes/common/files/sitreps/8c02d1bf6e3e02aa2adfe144dda40db2.pdf
2019	nigeria	kebbi	7	reported	situation_report	y	https://ncdc.gov.ng/themes/common/files/sitreps/8c02d1bf6e3e02aa2adfe144dda40db2.pdf
2019	nigeria	kogi	4	reported	situation_report	y	https://ncdc.gov.ng/themes/common/files/sitreps/8c02d1bf6e3e02aa2adfe144dda40db2.pdf
2019	nigeria	kwara	1	reported	situation_report	y	https://ncdc.gov.ng/themes/common/files/sitreps/8c02d1bf6e3e02aa2adfe144dda40db2.pdf
2019	nigeria	lagos	1	reported	situation_report	y	https://ncdc.gov.ng/themes/common/files/sitreps/8c02d1bf6e3e02aa2adfe144dda40db2.pdf
2019	nigeria	nassarawa	7	reported	situation_report	y	https://ncdc.gov.ng/themes/common/files/sitreps/8c02d1bf6e3e02aa2adfe144dda40db2.pdf
2019	nigeria	ondo	285	reported	situation_report	y	https://ncdc.gov.ng/themes/common/files/sitreps/8c02d1bf6e3e02aa2adfe144dda40db2.pdf
2019	nigeria	oyo	2	reported	situation_report	y	https://ncdc.gov.ng/themes/common/files/sitreps/8c02d1bf6e3e02aa2adfe144dda40db2.pdf
2019	nigeria	plateau	36	reported	situation_report	y	https://ncdc.gov.ng/themes/common/files/sitreps/8c02d1bf6e3e02aa2adfe144dda40db2.pdf
2019	nigeria	rivers	2	reported	situation_report	y	https://ncdc.gov.ng/themes/common/files/sitreps/8c02d1bf6e3e02aa2adfe144dda40db2.pdf
2019	nigeria	taraba	40	reported	situation_report	y	https://ncdc.gov.ng/themes/common/files/sitreps/8c02d1bf6e3e02aa2adfe144dda40db2.pdf
2019	nigeria	zamfara	1	reported	situation_report	y	https://ncdc.gov.ng/themes/common/files/sitreps/8c02d1bf6e3e02aa2adfe144dda40db2.pdf
2019	sierra leone	kenema	19	reported	who	y	https://apps.who.int/iris/bitstream/handle/10665/330353/OEW01-05012020.pdf
2019	togo	savanes	2	reported	who	y	http://apps.who.int/iris/bitstream/handle/10665/278952/OEW01-29122018-04012019.pdf
2020	benin	borgou	4	reported	who	n	https://apps.who.int/iris/bitstream/handle/10665/331284/OEW09-240201032020.pdf
2020	guinea	gueckedou	1	reported	who	y	https://apps.who.int/iris/bitstream/handle/10665/338413/OEW01-271203012021.pdf
2020	liberia	all	52	reported	who	y	https://apps.who.int/iris/bitstream/handle/10665/338413/OEW01-271203012021.pdf
2020	nigeria	abia	5	reported	situation_report	y	https://ncdc.gov.ng/themes/common/files/sitreps/ba1e917c531710377786f683ef4aaec4.pdf
2020	nigeria	adamawa	4	reported	situation_report	y	https://ncdc.gov.ng/themes/common/files/sitreps/ba1e917c531710377786f683ef4aaec4.pdf
2020	nigeria	akwa_ibom	0	reported	situation_report	y	https://ncdc.gov.ng/themes/common/files/sitreps/ba1e917c531710377786f683ef4aaec4.pdf
2020	nigeria	all	1189	reported	situation_report	y	https://ncdc.gov.ng/themes/common/files/sitreps/ba1e917c531710377786f683ef4aaec4.pdf
2020	nigeria	anambra	2	reported	situation_report	y	https://ncdc.gov.ng/themes/common/files/sitreps/ba1e917c531710377786f683ef4aaec4.pdf
2020	nigeria	bauchi	53	reported	situation_report	y	https://ncdc.gov.ng/themes/common/files/sitreps/ba1e917c531710377786f683ef4aaec4.pdf
2020	nigeria	bayelsa	0	reported	situation_report	y	https://ncdc.gov.ng/themes/common/files/sitreps/ba1e917c531710377786f683ef4aaec4.pdf
2020	nigeria	benue	10	reported	situation_report	y	https://ncdc.gov.ng/themes/common/files/sitreps/ba1e917c531710377786f683ef4aaec4.pdf
2020	nigeria	borno	4	reported	situation_report	y	https://ncdc.gov.ng/themes/common/files/sitreps/ba1e917c531710377786f683ef4aaec4.pdf
2020	nigeria	cross_river	0	reported	situation_report	y	https://ncdc.gov.ng/themes/common/files/sitreps/ba1e917c531710377786f683ef4aaec4.pdf
2020	nigeria	delta	18	reported	situation_report	y	https://ncdc.gov.ng/themes/common/files/sitreps/ba1e917c531710377786f683ef4aaec4.pdf
2020	nigeria	ebonyi	81	reported	situation_report	y	https://ncdc.gov.ng/themes/common/files/sitreps/ba1e917c531710377786f683ef4aaec4.pdf
2020	nigeria	edo	385	reported	situation_report	y	https://ncdc.gov.ng/themes/common/files/sitreps/ba1e917c531710377786f683ef4aaec4.pdf
2020	nigeria	ekiti	0	reported	situation_report	y	https://ncdc.gov.ng/themes/common/files/sitreps/ba1e917c531710377786f683ef4aaec4.pdf
2020	nigeria	enugu	10	reported	situation_report	y	https://ncdc.gov.ng/themes/common/files/sitreps/ba1e917c531710377786f683ef4aaec4.pdf
2020	nigeria	fct	3	reported	situation_report	y	https://ncdc.gov.ng/themes/common/files/sitreps/ba1e917c531710377786f683ef4aaec4.pdf
2020	nigeria	gombe	9	reported	situation_report	y	https://ncdc.gov.ng/themes/common/files/sitreps/ba1e917c531710377786f683ef4aaec4.pdf
2020	nigeria	imo	0	reported	situation_report	y	https://ncdc.gov.ng/themes/common/files/sitreps/ba1e917c531710377786f683ef4aaec4.pdf
2020	nigeria	jigawa	0	reported	situation_report	y	https://ncdc.gov.ng/themes/common/files/sitreps/ba1e917c531710377786f683ef4aaec4.pdf
2020	nigeria	kaduna	7	reported	situation_report	y	https://ncdc.gov.ng/themes/common/files/sitreps/ba1e917c531710377786f683ef4aaec4.pdf
2020	nigeria	kano	5	reported	situation_report	y	https://ncdc.gov.ng/themes/common/files/sitreps/ba1e917c531710377786f683ef4aaec4.pdf
2020	nigeria	katsina	6	reported	situation_report	y	https://ncdc.gov.ng/themes/common/files/sitreps/ba1e917c531710377786f683ef4aaec4.pdf
2020	nigeria	kebbi	4	reported	situation_report	y	https://ncdc.gov.ng/themes/common/files/sitreps/ba1e917c531710377786f683ef4aaec4.pdf
2020	nigeria	kogi	40	reported	situation_report	y	https://ncdc.gov.ng/themes/common/files/sitreps/ba1e917c531710377786f683ef4aaec4.pdf
2020	nigeria	kwara	0	reported	situation_report	y	https://ncdc.gov.ng/themes/common/files/sitreps/ba1e917c531710377786f683ef4aaec4.pdf
2020	nigeria	lagos	1	reported	situation_report	y	https://ncdc.gov.ng/themes/common/files/sitreps/ba1e917c531710377786f683ef4aaec4.pdf
2020	nigeria	nassarawa	10	reported	situation_report	y	https://ncdc.gov.ng/themes/common/files/sitreps/ba1e917c531710377786f683ef4aaec4.pdf
2020	nigeria	niger	0	reported	situation_report	y	https://ncdc.gov.ng/themes/common/files/sitreps/ba1e917c531710377786f683ef4aaec4.pdf
2020	nigeria	ogun	1	reported	situation_report	y	https://ncdc.gov.ng/themes/common/files/sitreps/ba1e917c531710377786f683ef4aaec4.pdf
2020	nigeria	ondo	423	reported	situation_report	y	https://ncdc.gov.ng/themes/common/files/sitreps/ba1e917c531710377786f683ef4aaec4.pdf
2020	nigeria	osun	2	reported	situation_report	y	https://ncdc.gov.ng/themes/common/files/sitreps/ba1e917c531710377786f683ef4aaec4.pdf
2020	nigeria	oyo	1	reported	situation_report	y	https://ncdc.gov.ng/themes/common/files/sitreps/ba1e917c531710377786f683ef4aaec4.pdf
2020	nigeria	plateau	33	reported	situation_report	y	https://ncdc.gov.ng/themes/common/files/sitreps/ba1e917c531710377786f683ef4aaec4.pdf
2020	nigeria	rivers	9	reported	situation_report	y	https://ncdc.gov.ng/themes/common/files/sitreps/ba1e917c531710377786f683ef4aaec4.pdf
2020	nigeria	sokoto	5	reported	situation_report	y	https://ncdc.gov.ng/themes/common/files/sitreps/ba1e917c531710377786f683ef4aaec4.pdf
2020	nigeria	taraba	58	reported	situation_report	y	https://ncdc.gov.ng/themes/common/files/sitreps/ba1e917c531710377786f683ef4aaec4.pdf
2020	nigeria	yobe	0	reported	situation_report	y	https://ncdc.gov.ng/themes/common/files/sitreps/ba1e917c531710377786f683ef4aaec4.pdf
2020	nigeria	zamfara	0	reported	situation_report	y	https://ncdc.gov.ng/themes/common/files/sitreps/ba1e917c531710377786f683ef4aaec4.pdf
2021	guinea	gueckedou	8	reported	who	y	https://www.who.int/emergencies/disease-outbreak-news/item/2022-DON382
2021	liberia	bong	8	reported	who	n	https://apps.who.int/iris/bitstream/handle/10665/350957/OEW52-2026122021.pdf
2021	liberia	grand bassa	7	reported	who	n	https://apps.who.int/iris/bitstream/handle/10665/350957/OEW52-2026122021.pdf
2021	liberia	montserrado	7	reported	who	n	https://apps.who.int/iris/bitstream/handle/10665/350957/OEW52-2026122021.pdf
2021	nigeria	abia	1	reported	situation_report	y	https://ncdc.gov.ng/themes/common/files/sitreps/65ad32fe92ed2be30726b44e99204790.pdf
2021	nigeria	adamawa	0	reported	situation_report	y	https://ncdc.gov.ng/themes/common/files/sitreps/65ad32fe92ed2be30726b44e99204790.pdf
2021	nigeria	all	510	reported	situation_report	y	https://ncdc.gov.ng/themes/common/files/sitreps/65ad32fe92ed2be30726b44e99204790.pdf
2021	nigeria	anambra	1	reported	situation_report	y	https://ncdc.gov.ng/themes/common/files/sitreps/65ad32fe92ed2be30726b44e99204790.pdf
2021	nigeria	bauchi	39	reported	situation_report	y	https://ncdc.gov.ng/themes/common/files/sitreps/65ad32fe92ed2be30726b44e99204790.pdf
2021	nigeria	bayelsa	0	reported	situation_report	y	https://ncdc.gov.ng/themes/common/files/sitreps/65ad32fe92ed2be30726b44e99204790.pdf
2021	nigeria	benue	8	reported	situation_report	y	https://ncdc.gov.ng/themes/common/files/sitreps/65ad32fe92ed2be30726b44e99204790.pdf
2021	nigeria	borno	0	reported	situation_report	y	https://ncdc.gov.ng/themes/common/files/sitreps/65ad32fe92ed2be30726b44e99204790.pdf
2021	nigeria	cross_river	1	reported	situation_report	y	https://ncdc.gov.ng/themes/common/files/sitreps/65ad32fe92ed2be30726b44e99204790.pdf
2021	nigeria	delta	1	reported	situation_report	y	https://ncdc.gov.ng/themes/common/files/sitreps/65ad32fe92ed2be30726b44e99204790.pdf
2021	nigeria	ebonyi	18	reported	situation_report	y	https://ncdc.gov.ng/themes/common/files/sitreps/65ad32fe92ed2be30726b44e99204790.pdf
2021	nigeria	edo	212	reported	situation_report	y	https://ncdc.gov.ng/themes/common/files/sitreps/65ad32fe92ed2be30726b44e99204790.pdf
2021	nigeria	ekiti	0	reported	situation_report	y	https://ncdc.gov.ng/themes/common/files/sitreps/65ad32fe92ed2be30726b44e99204790.pdf
2021	nigeria	enugu	5	reported	situation_report	y	https://ncdc.gov.ng/themes/common/files/sitreps/65ad32fe92ed2be30726b44e99204790.pdf
2021	nigeria	fct	3	reported	situation_report	y	https://ncdc.gov.ng/themes/common/files/sitreps/65ad32fe92ed2be30726b44e99204790.pdf
2021	nigeria	gombe	0	reported	situation_report	y	https://ncdc.gov.ng/themes/common/files/sitreps/65ad32fe92ed2be30726b44e99204790.pdf
2021	nigeria	imo	1	reported	situation_report	y	https://ncdc.gov.ng/themes/common/files/sitreps/65ad32fe92ed2be30726b44e99204790.pdf
2021	nigeria	jigawa	0	reported	situation_report	y	https://ncdc.gov.ng/themes/common/files/sitreps/65ad32fe92ed2be30726b44e99204790.pdf
2021	nigeria	kaduna	8	reported	situation_report	y	https://ncdc.gov.ng/themes/common/files/sitreps/65ad32fe92ed2be30726b44e99204790.pdf
2021	nigeria	kano	0	reported	situation_report	y	https://ncdc.gov.ng/themes/common/files/sitreps/65ad32fe92ed2be30726b44e99204790.pdf
2021	nigeria	katsina	0	reported	situation_report	y	https://ncdc.gov.ng/themes/common/files/sitreps/65ad32fe92ed2be30726b44e99204790.pdf
2021	nigeria	kebbi	0	reported	situation_report	y	https://ncdc.gov.ng/themes/common/files/sitreps/65ad32fe92ed2be30726b44e99204790.pdf
2021	nigeria	kogi	3	reported	situation_report	y	https://ncdc.gov.ng/themes/common/files/sitreps/65ad32fe92ed2be30726b44e99204790.pdf
2021	nigeria	kwara	0	reported	situation_report	y	https://ncdc.gov.ng/themes/common/files/sitreps/65ad32fe92ed2be30726b44e99204790.pdf
2021	nigeria	lagos	0	reported	situation_report	y	https://ncdc.gov.ng/themes/common/files/sitreps/65ad32fe92ed2be30726b44e99204790.pdf
2021	nigeria	nassarawa	3	reported	situation_report	y	https://ncdc.gov.ng/themes/common/files/sitreps/65ad32fe92ed2be30726b44e99204790.pdf
2021	nigeria	niger	0	reported	situation_report	y	https://ncdc.gov.ng/themes/common/files/sitreps/65ad32fe92ed2be30726b44e99204790.pdf
2021	nigeria	ogun	0	reported	situation_report	y	https://ncdc.gov.ng/themes/common/files/sitreps/65ad32fe92ed2be30726b44e99204790.pdf
2021	nigeria	ondo	175	reported	situation_report	y	https://ncdc.gov.ng/themes/common/files/sitreps/65ad32fe92ed2be30726b44e99204790.pdf
2021	nigeria	osun	0	reported	situation_report	y	https://ncdc.gov.ng/themes/common/files/sitreps/65ad32fe92ed2be30726b44e99204790.pdf
2021	nigeria	oyo	0	reported	situation_report	y	https://ncdc.gov.ng/themes/common/files/sitreps/65ad32fe92ed2be30726b44e99204790.pdf
2021	nigeria	plateau	9	reported	situation_report	y	https://ncdc.gov.ng/themes/common/files/sitreps/65ad32fe92ed2be30726b44e99204790.pdf
2021	nigeria	rivers	0	reported	situation_report	y	https://ncdc.gov.ng/themes/common/files/sitreps/65ad32fe92ed2be30726b44e99204790.pdf
2021	nigeria	taraba	22	reported	situation_report	y	https://ncdc.gov.ng/themes/common/files/sitreps/65ad32fe92ed2be30726b44e99204790.pdf
2021	nigeria	yobe	0	reported	situation_report	y	https://ncdc.gov.ng/themes/common/files/sitreps/65ad32fe92ed2be30726b44e99204790.pdf
2021	nigeria	zamfara	0	reported	situation_report	y	https://ncdc.gov.ng/themes/common/files/sitreps/65ad32fe92ed2be30726b44e99204790.pdf
2021	sierra leone	kenema	12	reported	who	y	https://apps.who.int/iris/bitstream/handle/10665/350957/OEW52-2026122021.pdf
2021	sierra leone	Kailahun	2	reported	who	y	https://apps.who.int/iris/bitstream/handle/10665/350957/OEW52-2026122021.pdf
2022	guinea	conakry	7	reported	who	y	https://apps.who.int/iris/bitstream/handle/10665/362017/OEW34-1521082022.pdf and https://apps.who.int/iris/bitstream/handle/10665/365480/OEW52-1925120222.pdf	single additional case reported later in the year
2022	liberia	grand bassa	30	reported	who	y	https://apps.who.int/iris/bitstream/handle/10665/365480/OEW52-1925120222.pdf
2022	liberia	bong	37	reported	who	y	https://apps.who.int/iris/bitstream/handle/10665/365480/OEW52-1925120222.pdf
2022	nigeria	abia	0	reported	situation_report	y	https://www.ncdc.gov.ng/themes/common/files/sitreps/2fd923c3f16ae99e0ddbfa1ced8a0ae9.pdf
2022	nigeria	adamawa	1	reported	situation_report	y	https://www.ncdc.gov.ng/themes/common/files/sitreps/2fd923c3f16ae99e0ddbfa1ced8a0ae9.pdf
2022	nigeria	all	1067	reported	situation_report	y	https://www.ncdc.gov.ng/themes/common/files/sitreps/2fd923c3f16ae99e0ddbfa1ced8a0ae9.pdf
2022	nigeria	anambra	5	reported	situation_report	y	https://www.ncdc.gov.ng/themes/common/files/sitreps/2fd923c3f16ae99e0ddbfa1ced8a0ae9.pdf
2022	nigeria	bauchi	146	reported	situation_report	y	https://www.ncdc.gov.ng/themes/common/files/sitreps/2fd923c3f16ae99e0ddbfa1ced8a0ae9.pdf
2022	nigeria	bayelsa	0	reported	situation_report	y	https://www.ncdc.gov.ng/themes/common/files/sitreps/2fd923c3f16ae99e0ddbfa1ced8a0ae9.pdf
2022	nigeria	benue	39	reported	situation_report	y	https://www.ncdc.gov.ng/themes/common/files/sitreps/2fd923c3f16ae99e0ddbfa1ced8a0ae9.pdf
2022	nigeria	borno	0	reported	situation_report	y	https://www.ncdc.gov.ng/themes/common/files/sitreps/2fd923c3f16ae99e0ddbfa1ced8a0ae9.pdf
2022	nigeria	cross_river	4	reported	situation_report	y	https://www.ncdc.gov.ng/themes/common/files/sitreps/2fd923c3f16ae99e0ddbfa1ced8a0ae9.pdf
2022	nigeria	delta	4	reported	situation_report	y	https://www.ncdc.gov.ng/themes/common/files/sitreps/2fd923c3f16ae99e0ddbfa1ced8a0ae9.pdf
2022	nigeria	ebonyi	48	reported	situation_report	y	https://www.ncdc.gov.ng/themes/common/files/sitreps/2fd923c3f16ae99e0ddbfa1ced8a0ae9.pdf
2022	nigeria	edo	273	reported	situation_report	y	https://www.ncdc.gov.ng/themes/common/files/sitreps/2fd923c3f16ae99e0ddbfa1ced8a0ae9.pdf
2022	nigeria	ekiti	1	reported	situation_report	y	https://www.ncdc.gov.ng/themes/common/files/sitreps/2fd923c3f16ae99e0ddbfa1ced8a0ae9.pdf
2022	nigeria	enugu	22	reported	situation_report	y	https://www.ncdc.gov.ng/themes/common/files/sitreps/2fd923c3f16ae99e0ddbfa1ced8a0ae9.pdf
2022	nigeria	fct	2	reported	situation_report	y	https://www.ncdc.gov.ng/themes/common/files/sitreps/2fd923c3f16ae99e0ddbfa1ced8a0ae9.pdf
2022	nigeria	gombe	24	reported	situation_report	y	https://www.ncdc.gov.ng/themes/common/files/sitreps/2fd923c3f16ae99e0ddbfa1ced8a0ae9.pdf
2022	nigeria	imo	1	reported	situation_report	y	https://www.ncdc.gov.ng/themes/common/files/sitreps/2fd923c3f16ae99e0ddbfa1ced8a0ae9.pdf
2022	nigeria	jigawa	0	reported	situation_report	y	https://www.ncdc.gov.ng/themes/common/files/sitreps/2fd923c3f16ae99e0ddbfa1ced8a0ae9.pdf
2022	nigeria	kaduna	4	reported	situation_report	y	https://www.ncdc.gov.ng/themes/common/files/sitreps/2fd923c3f16ae99e0ddbfa1ced8a0ae9.pdf
2022	nigeria	kano	1	reported	situation_report	y	https://www.ncdc.gov.ng/themes/common/files/sitreps/2fd923c3f16ae99e0ddbfa1ced8a0ae9.pdf
2022	nigeria	katsina	1	reported	situation_report	y	https://www.ncdc.gov.ng/themes/common/files/sitreps/2fd923c3f16ae99e0ddbfa1ced8a0ae9.pdf
2022	nigeria	kebbi	1	reported	situation_report	y	https://www.ncdc.gov.ng/themes/common/files/sitreps/2fd923c3f16ae99e0ddbfa1ced8a0ae9.pdf
2022	nigeria	kogi	49	reported	situation_report	y	https://www.ncdc.gov.ng/themes/common/files/sitreps/2fd923c3f16ae99e0ddbfa1ced8a0ae9.pdf
2022	nigeria	kwara	0	reported	situation_report	y	https://www.ncdc.gov.ng/themes/common/files/sitreps/2fd923c3f16ae99e0ddbfa1ced8a0ae9.pdf
2022	nigeria	lagos	1	reported	situation_report	y	https://www.ncdc.gov.ng/themes/common/files/sitreps/2fd923c3f16ae99e0ddbfa1ced8a0ae9.pdf
2022	nigeria	nassarawa	14	reported	situation_report	y	https://www.ncdc.gov.ng/themes/common/files/sitreps/2fd923c3f16ae99e0ddbfa1ced8a0ae9.pdf
2022	nigeria	niger	1	reported	situation_report	y	https://www.ncdc.gov.ng/themes/common/files/sitreps/2fd923c3f16ae99e0ddbfa1ced8a0ae9.pdf
2022	nigeria	ogun	0	reported	situation_report	y	https://www.ncdc.gov.ng/themes/common/files/sitreps/2fd923c3f16ae99e0ddbfa1ced8a0ae9.pdf
2022	nigeria	ondo	348	reported	situation_report	y	https://www.ncdc.gov.ng/themes/common/files/sitreps/2fd923c3f16ae99e0ddbfa1ced8a0ae9.pdf
2022	nigeria	osun	0	reported	situation_report	y	https://www.ncdc.gov.ng/themes/common/files/sitreps/2fd923c3f16ae99e0ddbfa1ced8a0ae9.pdf
2022	nigeria	oyo	27	reported	situation_report	y	https://www.ncdc.gov.ng/themes/common/files/sitreps/2fd923c3f16ae99e0ddbfa1ced8a0ae9.pdf
2022	nigeria	plateau	11	reported	situation_report	y	https://www.ncdc.gov.ng/themes/common/files/sitreps/2fd923c3f16ae99e0ddbfa1ced8a0ae9.pdf
2022	nigeria	rivers	1	reported	situation_report	y	https://www.ncdc.gov.ng/themes/common/files/sitreps/2fd923c3f16ae99e0ddbfa1ced8a0ae9.pdf
2022	nigeria	sokoto	1	reported	situation_report	y	https://www.ncdc.gov.ng/themes/common/files/sitreps/2fd923c3f16ae99e0ddbfa1ced8a0ae9.pdf
2022	nigeria	taraba	37	reported	situation_report	y	https://www.ncdc.gov.ng/themes/common/files/sitreps/2fd923c3f16ae99e0ddbfa1ced8a0ae9.pdf
2022	nigeria	yobe	0	reported	situation_report	y	https://www.ncdc.gov.ng/themes/common/files/sitreps/2fd923c3f16ae99e0ddbfa1ced8a0ae9.pdf
2022	nigeria	zamfara	0	reported	situation_report	y	https://www.ncdc.gov.ng/themes/common/files/sitreps/2fd923c3f16ae99e0ddbfa1ced8a0ae9.pdf
2022	sierra leone	kenema	15	reported	who	n	https://apps.who.int/iris/bitstream/handle/10665/362017/OEW34-1521082022.pdf
2022	sierra leone	Kailahun	3	reported	who	n	https://apps.who.int/iris/bitstream/handle/10665/362017/OEW34-1521082022.pdf
2022	sierra leone	Tonkolili	2	reported	who	n	https://apps.who.int/iris/bitstream/handle/10665/362017/OEW34-1521082022.pdf
2022	togo	savanes	1	reported	who	n	https://www.who.int/emergencies/disease-outbreak-news/item/2022-DON362
2023	ghana	greater accra	27	reported	who	n	https://apps.who.int/iris/bitstream/handle/10665/366504/OEW11-0612032023.pdf
2023	liberia		17	reported	who	n	https://apps.who.int/iris/bitstream/handle/10665/366504/OEW11-0612032023.pdf	classed as same outbreak as 2022 17 is difference between two case numbers
2023	nigeria	abia	0	reported	situation_report	n	https://www.ncdc.gov.ng/themes/common/files/sitreps/6423be550b4a48c66cccee2795d6ca5d.pdf
2023	nigeria	adamawa	1	reported	situation_report	n	https://www.ncdc.gov.ng/themes/common/files/sitreps/6423be550b4a48c66cccee2795d6ca5d.pdf
2023	nigeria	all	676	reported	situation_report	n	https://www.ncdc.gov.ng/themes/common/files/sitreps/6423be550b4a48c66cccee2795d6ca5d.pdf
2023	nigeria	anambra	2	reported	situation_report	n	https://www.ncdc.gov.ng/themes/common/files/sitreps/6423be550b4a48c66cccee2795d6ca5d.pdf
2023	nigeria	bauchi	65	reported	situation_report	n	https://www.ncdc.gov.ng/themes/common/files/sitreps/6423be550b4a48c66cccee2795d6ca5d.pdf
2023	nigeria	bayelsa	1	reported	situation_report	n	https://www.ncdc.gov.ng/themes/common/files/sitreps/6423be550b4a48c66cccee2795d6ca5d.pdf
2023	nigeria	benue	32	reported	situation_report	n	https://www.ncdc.gov.ng/themes/common/files/sitreps/6423be550b4a48c66cccee2795d6ca5d.pdf
2023	nigeria	borno	0	reported	situation_report	n	https://www.ncdc.gov.ng/themes/common/files/sitreps/6423be550b4a48c66cccee2795d6ca5d.pdf
2023	nigeria	cross_river	1	reported	situation_report	n	https://www.ncdc.gov.ng/themes/common/files/sitreps/6423be550b4a48c66cccee2795d6ca5d.pdf
2023	nigeria	delta	2	reported	situation_report	n	https://www.ncdc.gov.ng/themes/common/files/sitreps/6423be550b4a48c66cccee2795d6ca5d.pdf
2023	nigeria	ebonyi	37	reported	situation_report	n	https://www.ncdc.gov.ng/themes/common/files/sitreps/6423be550b4a48c66cccee2795d6ca5d.pdf
2023	nigeria	edo	196	reported	situation_report	n	https://www.ncdc.gov.ng/themes/common/files/sitreps/6423be550b4a48c66cccee2795d6ca5d.pdf
2023	nigeria	ekiti	0	reported	situation_report	n	https://www.ncdc.gov.ng/themes/common/files/sitreps/6423be550b4a48c66cccee2795d6ca5d.pdf
2023	nigeria	enugu	3	reported	situation_report	n	https://www.ncdc.gov.ng/themes/common/files/sitreps/6423be550b4a48c66cccee2795d6ca5d.pdf
2023	nigeria	fct	2	reported	situation_report	n	https://www.ncdc.gov.ng/themes/common/files/sitreps/6423be550b4a48c66cccee2795d6ca5d.pdf
2023	nigeria	gombe	6	reported	situation_report	n	https://www.ncdc.gov.ng/themes/common/files/sitreps/6423be550b4a48c66cccee2795d6ca5d.pdf
2023	nigeria	imo	1	reported	situation_report	n	https://www.ncdc.gov.ng/themes/common/files/sitreps/6423be550b4a48c66cccee2795d6ca5d.pdf
2023	nigeria	jigawa	2	reported	situation_report	n	https://www.ncdc.gov.ng/themes/common/files/sitreps/6423be550b4a48c66cccee2795d6ca5d.pdf
2023	nigeria	kaduna	0	reported	situation_report	n	https://www.ncdc.gov.ng/themes/common/files/sitreps/6423be550b4a48c66cccee2795d6ca5d.pdf
2023	nigeria	kano	4	reported	situation_report	n	https://www.ncdc.gov.ng/themes/common/files/sitreps/6423be550b4a48c66cccee2795d6ca5d.pdf
2023	nigeria	katsina	1	reported	situation_report	n	https://www.ncdc.gov.ng/themes/common/files/sitreps/6423be550b4a48c66cccee2795d6ca5d.pdf
2023	nigeria	kebbi		reported	situation_report	n	https://www.ncdc.gov.ng/themes/common/files/sitreps/6423be550b4a48c66cccee2795d6ca5d.pdf
2023	nigeria	kogi	9	reported	situation_report	n	https://www.ncdc.gov.ng/themes/common/files/sitreps/6423be550b4a48c66cccee2795d6ca5d.pdf
2023	nigeria	kwara	0	reported	situation_report	n	https://www.ncdc.gov.ng/themes/common/files/sitreps/6423be550b4a48c66cccee2795d6ca5d.pdf
2023	nigeria	lagos	0	reported	situation_report	n	https://www.ncdc.gov.ng/themes/common/files/sitreps/6423be550b4a48c66cccee2795d6ca5d.pdf
2023	nigeria	nassarawa	13	reported	situation_report	n	https://www.ncdc.gov.ng/themes/common/files/sitreps/6423be550b4a48c66cccee2795d6ca5d.pdf
2023	nigeria	niger	1	reported	situation_report	n	https://www.ncdc.gov.ng/themes/common/files/sitreps/6423be550b4a48c66cccee2795d6ca5d.pdf
2023	nigeria	ogun	0	reported	situation_report	n	https://www.ncdc.gov.ng/themes/common/files/sitreps/6423be550b4a48c66cccee2795d6ca5d.pdf
2023	nigeria	ondo	221	reported	situation_report	n	https://www.ncdc.gov.ng/themes/common/files/sitreps/6423be550b4a48c66cccee2795d6ca5d.pdf
2023	nigeria	osun	0	reported	situation_report	n	https://www.ncdc.gov.ng/themes/common/files/sitreps/6423be550b4a48c66cccee2795d6ca5d.pdf
2023	nigeria	oyo	1	reported	situation_report	n	https://www.ncdc.gov.ng/themes/common/files/sitreps/6423be550b4a48c66cccee2795d6ca5d.pdf
2023	nigeria	plateau	11	reported	situation_report	n	https://www.ncdc.gov.ng/themes/common/files/sitreps/6423be550b4a48c66cccee2795d6ca5d.pdf
2023	nigeria	rivers	0	reported	situation_report	n	https://www.ncdc.gov.ng/themes/common/files/sitreps/6423be550b4a48c66cccee2795d6ca5d.pdf
2023	nigeria	sokoto	0	reported	situation_report	n	https://www.ncdc.gov.ng/themes/common/files/sitreps/6423be550b4a48c66cccee2795d6ca5d.pdf
2023	nigeria	taraba	65	reported	situation_report	n	https://www.ncdc.gov.ng/themes/common/files/sitreps/6423be550b4a48c66cccee2795d6ca5d.pdf
2023	nigeria	yobe	0	reported	situation_report	n	https://www.ncdc.gov.ng/themes/common/files/sitreps/6423be550b4a48c66cccee2795d6ca5d.pdf
2023	nigeria	zamfara	0	reported	situation_report	n	https://www.ncdc.gov.ng/themes/common/files/sitreps/6423be550b4a48c66cccee2795d6ca5d.pdf
2023	sierra leone	bo	2	reported	promed	n	https://promedmail.org/promed-post/?id=20230214.8708373
